# Supplementary material for: Characterization of gut microbiota dynamics in an Alzheimer’s disease mouse model through clade-specific marker-based analysis of shotgun metagenomic data
Source: Biol Direct. 2024 Oct 30;19:100. doi: 10.1186/s13062-024-00541-7 (PMC11524029; doi:10.1186/s13062-024-00541-7)
Supplement: Supplementary file 1 — Supplementary Material 1: Table 1- Table reporting the total number of reads obtained for each sample and the relative non-host reads. [file 13062_2024_541_MOESM1_ESM.xlsx]

## Sheet: Sheet1
Sample	Total reads (M)	Non-host reads (M)
10AD-12m_S12	61.5819	60.0767
10AD-2m_S10	72.9097	68.6418
10AD-6m_S10	67.0064	58.8759
10WT-12m_S6	57.2243	53.1807
10WT-2m_S5	103.2	85.5963
10WT-6m_S4	52.8888	49.9114
2AD-12m_S7	72.8428	71.6337
2AD-2m_S6	96.762	89.187
2AD-6m_S5	60.1052	58.282
2WT-12m_S1	53.1246	48.7847
2WT-2m_S1	54.757	52.293
2WT-6m_S11	70.2894	69.8674
3WT-2m_S1	135.567	122.99
3WT-6m_S1	49.4022	49.0457
4AD-2m_S2	139.135	135.821
4AD-6m_S7	44.7864	42.593
5AD-12m_S8	62.6091	61.9039
5AD-2m_S7	49.8983	43.7555
5AD-6m_S6	57.2546	53.429
5WT-12m_S2	36.8286	35.3936
5WT-2m_S2	107.647	106.022
5WT-6m_S12	53.4078	48.6425
6AD-12m_S9	82.775	80.9533
6WT-12m_S4	68.0309	67.876
8AD-12m_S10	69.1352	66.491
8AD-2m_S8	42.9576	42.3342
8AD-6m_S8	55.3322	53.9501
8WT-12m_S3	62.6659	57.171
8WT-2m_S3	85.2521	80.0363
8WT-6m_S2	45.3565	44.3029
9AD-12m_S11	66.3874	65.9902
9AD-2m_S9	75.2991	74.2129
9AD-6m_S9	59.9169	55.2769
9WT-12m_S5	64.43	63.6709
9WT-2m_S4	31.8544	30.4425
9WT-6m_S3	52.6392	52.1025
