# Supplementary material for: Characterization of gut microbiota dynamics in an Alzheimer’s disease mouse model through clade-specific marker-based analysis of shotgun metagenomic data
Source: Biol Direct. 2024 Oct 30;19:100. doi: 10.1186/s13062-024-00541-7 (PMC11524029; doi:10.1186/s13062-024-00541-7)
Supplement: Supplementary file 2 — Supplementary Material 2: Table 2- Table detailing the abundance of each taxon for each sample as measured by MetaPhlAn 4. [file 13062_2024_541_MOESM2_ESM.xlsx]

## Sheet: Phylum
clade_name	2AD-2m_S6	4AD-2m_S2	5AD-2m_S7	8AD-2m_S8	9AD-2m_S9	10AD-2m_S10	2AD-6m_S5	4AD-6m_S7	5AD-6m_S6	8AD-6m_S8	9AD-6m_S9	10AD-6m_S10	2AD-12m_S7	5AD-12m_S8	6AD-12m_S9	8AD-12m_S10	9AD-12m_S11	10AD-12m_S12	2WT-2m_S1	3WT-2m_S1	5WT-2m_S2	8WT-2m_S3	9WT-2m_S4	10WT-2m_S5	2WT-6m_S11	3WT-6m_S1	5WT-6m_S12	8WT-6m_S2	9WT-6m_S3	10WT-6m_S4	2WT-12m_S1	5WT-12m_S2	6WT-12m_S4	8WT-12m_S3	9WT-12m_S5	10WT-12m_S6
Bacteroidota	54.6217	65.1704	65.978	43.9398	38.2214	37.4524	54.7896	51.1442	56.1324	60.5089	55.6789	50.6549	46.305	13.7978	46.5052	38.9141	33.9917	58.7374	55.8835	49.0306	22.5866	44.146	24.4286	35.655	21.0672	27.8642	21.5241	26.8789	28.6639	46.6336	47.3681	47.3249	23.7504	41.4541	24.8604	57.5502
Firmicutes	30.3123	15.2668	17.9624	32.9338	35.7909	40.0332	26.3922	29.6248	30.7809	28.2876	28.9801	29.8785	35.7207	69.6816	28.2979	36.2006	39.1677	28.6686	28.2995	29.3646	45.7154	31.4119	47.575	45.2121	51.4009	44.7648	48.1782	46.8385	44.1394	36.7911	38.7128	30.4378	42.5185	37.927	46.5844	25.0672
Actinobacteria	0.82865	2.47495	2.05571	2.0922	1.33035	0.81914	1.31345	1.50694	0.93472	0.53785	0.75255	0.5312	1.03019	0.52475	1.82984	0.76918	1.07913	0.75684	0.64697	1.25676	0.35881	0.68006	0.72307	1.12342	0.52284	0.85691	0.45023	0.515	0.92371	0.74115	0.82131	1.56869	0.77467	0.47943	0.92499	1.18065
Bacteria_unclassified	0.81879	0.35015	0.27011	1.36449	1.41023	2.04499	1.67784	0.98995	0.36048	0.44287	0.80474	1.91744	0.723	0.2068	2.266	1.43047	1.99342	0.43462	0.71801	1.45306	5.27382	1.33503	5.07573	1.00073	4.93477	4.06336	2.94002	2.89084	3.0053	1.21387	0.79406	1.52956	6.80335	1.78184	3.12769	0.58732
Proteobacteria	0.77002	0.94416	0.72157	2.17064	2.61879	0.95428	1.03934	0.72804	0.87806	0.62894	0.57278	0.5034	0.70836	0.42378	1.25412	0.90475	1.22514	1.00355	0.66654	0.81314	0.71243	1.16477	0.90606	0.67958	0.53149	0.63952	0.47175	0.88048	1.19174	0.50257	0.61102	0.71627	0.43634	0.34093	1.1952	1.11372
Tenericutes	0.14415	0.5684	0.36827	0.01194	0.01137	0.94558	0.23177	0.8592	0.02856	0.0172	0.17487	0.51848	0.05789	0.00878	0.13039	1.36818	0.35482	0.02442	0.02515	0.30593	2.39575	0.07089	0.05714	0.06606	0.07059	0.60389	2.28634	0.02664	0.22765	0.43537	0.04086	0.79024	0.46461	0.09152	0.20245	0.17377
Candidatus_Melainabacteria	0.08147	0.36235	0.04375	0.2165	0.34396	0.20166	0.06611	0.16271	0.14438	0.05701	0.12689	0.67334	0.21311	0	0.36172	0.33799	0.32421	0.01279	0.01844	0.1111	0.6401	0.16814	0.12821	0.01895	0.08759	0.11736	0.31204	0.34088	0.31213	0.10253	0.02881	0.66394	0.55785	0.24837	0.14078	0.30089
Candidatus_Saccharibacteria	0.03491	0.02866	0.01947	0.11907	0.12078	0.11377	0.06459	0.05088	0.0217	0.05805	0.10283	0.1018	0.13478	0	0.21504	0.14334	0.14208	0.01531	0.07853	0.21504	0.17919	0.16474	0.07757	0.09861	0.17101	0.02995	0.16557	0.34163	0.10665	0.12676	0.34735	0.1672	0.10145	0.41839	0.24172	0.13748
Verrucomicrobia	0	0.2965	0.63277	0.33693	0	0	0	0.3795	0	0	0	0	1.43001	0	0	0.02713	0	0	0	0.01624	0.00155	0	0	0	0	0	0.00028	0	0	0	0	0.03739	0	0.14954	0	0

## Sheet: Class
clade_name	2AD-2m_S6	4AD-2m_S2	5AD-2m_S7	8AD-2m_S8	9AD-2m_S9	10AD-2m_S10	2AD-6m_S5	4AD-6m_S7	5AD-6m_S6	8AD-6m_S8	9AD-6m_S9	10AD-6m_S10	2AD-12m_S7	5AD-12m_S8	6AD-12m_S9	8AD-12m_S10	9AD-12m_S11	10AD-12m_S12	2WT-2m_S1	3WT-2m_S1	5WT-2m_S2	8WT-2m_S3	9WT-2m_S4	10WT-2m_S5	2WT-6m_S11	3WT-6m_S1	5WT-6m_S12	8WT-6m_S2	9WT-6m_S3	10WT-6m_S4	2WT-12m_S1	5WT-12m_S2	6WT-12m_S4	8WT-12m_S3	9WT-12m_S5	10WT-12m_S6
Bacteroidia	53.482	64.2622	64.6496	43.0549	37.2788	36.6508	53.6292	50.6461	54.6226	58.9865	54.594	49.2284	45.6616	13.4052	45.968	37.9694	33.4182	58.3432	53.1043	47.003	21.4421	42.1595	23.3034	33.4138	20.3968	27.3646	20.7657	25.7945	27.8572	44.3398	45.4608	45.6852	23.3769	39.9738	24.4864	55.8034
Bacilli	5.48249	4.98125	2.94307	3.44889	2.84307	2.63529	4.34165	8.83659	12.9735	9.30999	10.7332	8.03139	4.7081	48.0298	1.88142	2.58138	1.88622	10.7254	16.0803	14.1446	3.65236	4.00434	3.92865	30.4169	2.75153	1.32826	7.90551	4.35969	4.18803	17.5147	6.08615	2.37539	0.64473	8.54927	6.97864	7.73237
CFGB1765	2.26594	0.86109	2.24137	1.96605	2.29508	1.74195	1.58193	1.06839	1.59225	0.28222	1.19276	2.18138	5.16236	0.01215	1.59138	2.04338	2.44417	1.43546	0.72394	0.15454	0	0.54572	0.05656	0.00948	0.28291	0.28949	1.89526	0.32809	0.28419	0.2877	0.33856	1.16903	3.8961	2.03878	0.22295	1.98013
CFGB8118	1.468	0.56924	0.3285	1.31227	0.04074	5.53473	0.36188	0.20319	1.13167	0.45024	0.63781	0.43257	1.15256	1.05849	0.00481	0	1.98584	1.41766	0.39134	0.49866	2.01354	0.43012	0.36199	0.53096	2.16708	4.64907	0.44044	0.18609	5.49465	0.0927	0.00392	0.17218	0.02044	1.6211	0.0669	0.55694
CFGB2838	1.07875	0.29266	0.78671	0.64151	0.68835	1.33951	0.70689	1.02616	0.07838	0.28652	0.19501	0.43756	0.25795	0	1.53822	0.74903	0.51481	0.03889	2.00923	1.67781	1.63182	1.39785	0.95519	1.74776	1.55691	0.66273	1.57602	0.72486	0.44715	0.83839	0.30657	0.51847	1.22032	0.55144	0.4085	0.34068
CFGB9388	0.8084	0.62319	0.81711	0.50712	0.72478	0.59104	0.61056	0.36537	0.74839	1.02415	0.74867	0.60029	0.34859	0.00739	0.31116	0.39641	0.24428	0.07144	1.65532	1.5374	0.69361	0.81038	0.68186	1.46604	0.47065	0.28563	0.44015	0.85165	0.40938	1.35139	0.49511	0.50453	0.18164	0.50772	0.21602	0.73108
Coriobacteriia	0.80328	2.42838	2.04055	2.02344	1.30412	0.76366	1.25658	1.46854	0.90464	0.4971	0.72341	0.48391	0.94557	0.48787	1.78516	0.72413	0.95809	0.69781	0.63513	1.16654	0.35452	0.64401	0.66698	1.05311	0.47243	0.74358	0.38583	0.50087	0.85117	0.66703	0.7845	1.48252	0.72554	0.46972	0.8135	1.14243
Bacteria_unclassified	0.80239	0.34232	0.26164	1.26282	1.3337	1.9816	1.63188	0.95341	0.33839	0.43544	0.76796	1.85355	0.68285	0.2068	2.1976	1.315	1.80358	0.42909	0.68448	1.38992	4.15634	1.20271	4.37038	0.91902	4.82581	3.89116	2.7546	2.81071	2.8825	1.17382	0.76812	1.49652	6.35104	1.71647	3.02607	0.57074
CFGB43028	0.71087	0.00526	0	0.97263	0	0	0.0004	0	0	0	0	0	0	0	0	0	0	0	0.00349	0.30931	0	0	0	0	1.40535	0	0	0	0	0	0	0	0	0	0	0
Betaproteobacteria	0.63193	0.7694	0.6658	0.52689	0.29823	0.27739	0.6188	0.48433	0.87681	0.58736	0.52207	0.38563	0.52732	0.42356	0.82689	0.23863	0.36619	0.97949	0.5652	0.42926	0.11805	0.24719	0.15464	0.47193	0.12449	0.28835	0.03908	0.03595	0.1523	0.36046	0.43294	0.31362	0.23038	0.19778	0.30467	0.62744
CFGB9633	0.44478	0.034	0.00568	0.1888	0.09033	0.6322	0.11998	0.04087	0.06957	0.1878	0.11411	0.08174	0.0892	0	0.16131	0.25734	0.1396	0.03034	0.02737	0.17784	1.40584	0.9501	1.02887	0.21248	0.76354	0.20252	0.15885	2.54547	0.33023	0.56053	0.16474	0.12987	0.33189	0.23213	3.68088	0.17433
CFGB10290	0.3688	0.14255	0.27138	0.26609	0.16271	0.31019	0.39746	0.1262	0.04481	0.32807	0.37494	0.41154	0.2965	0	0.10368	0.18105	0.24536	0.07199	0.22553	0.07612	0.46407	0.38954	0.05135	0.06451	0.29862	0.62833	0.60021	0.30682	0.30542	0.34073	0.31391	0.60972	0.42579	0.84924	0.3845	0.26595
CFGB78857	0.35128	0.09216	0.20867	0.94276	0.34326	0.49657	0.08968	0.28235	0.22839	0.47204	0.54536	0.27562	0.44093	0	0.9921	0.00544	0.67775	0.06705	0	0.11807	0.00434	0	0	0	1.32439	0.85506	0.51425	0.34585	1.42616	0.51776	0.24796	1.32807	0.99012	0.95779	0	0.43236
CFGB10213	0.33092	0.27683	0.61317	0.37238	0.337	0.44839	0.03137	0.21836	1.31605	0.7761	0.97231	0.20572	0.72289	2.1418	0.81951	0.55654	0.4416	1.8121	0.03503	0.01634	0.01706	0.02687	0.03361	0.0074	0.00749	0.11502	0.00804	0.00694	0.01973	0.035	0.00948	0.04333	0.27855	0.0596	0.02146	0.0781
CFGB9395	0.24785	0.18632	0.3654	0.27867	0.15244	0.15396	0.45612	0.10085	0.65351	0.37891	0.22754	0.70932	0.18853	0.37575	0.16521	0.47084	0.27444	0.2646	0.90792	0.37349	0.36755	1.02043	0.4039	0.68829	0.15979	0.18457	0.25844	0.14876	0.33533	0.80347	1.28528	0.96727	0.14938	0.83856	0.13904	0.85859
CFGB73530	0.19336	0	0	0	0.09807	0.11902	0	0.0342	0	0	0	0	0	0	0.06932	0	0	0	0	0	0	0	0	0	0	0.01062	0	0	0	0	0	0	0.02137	0	0	0
CFGB79152	0.18433	0.01974	0.04597	0.03678	0.04744	1.01095	0.79992	0	0.00798	0.01013	0.00367	0.2082	0	0	0	0.00196	0.00901	0	0.10611	0.02701	0.05827	0.08817	0	0.2004	0.05847	0.00289	0	0.24611	0.0351	0.37989	0.0176	0	0	0.23979	0.04357	0.19039
CFGB28439	0.18078	0.22871	0.06297	0.26984	0.09588	0.06552	0.03073	0.04678	0.00381	0.00045	0.30918	0.03539	0.00421	0	0.03498	0.17195	0.07739	0	0.04447	0.16485	0.27163	0.04688	0.05989	0.02514	0.45762	0.09565	0.1889	0.11877	0.09073	0.0233	0.01891	0.04664	0.01801	0.09029	0.04329	0.00179
CFGB9658	0.17151	0.06088	0.05958	0.08254	0.03271	0.24732	0.09305	0.06947	0.11839	0.06142	0.08206	0.0341	0.13176	0.4387	0.13735	0.01353	0.03743	0.08116	0.07043	0.07797	0.19076	0.06379	0.25323	0.14298	0.20694	0.22711	0.21955	0.36253	0.1759	0.148	0.0295	0.04967	0.21526	0.12876	0.60903	0.02671
CFGB9827	0.15561	0.03237	0.07633	0.24169	0.25505	0.25409	0.11504	0.16989	0.13862	0.08136	0.17084	0.11833	0.18653	0.00219	0.27358	0.35595	0.37567	0.1034	0.01793	0.05013	0.16823	0.13669	0.28359	0.04186	0.18411	0.34263	0.11577	0.13544	0.20178	0.09221	0.03939	0.19311	0.4385	0.10596	0.25132	0.06884
CFGB1791	0.14415	0.5684	0.36827	0.01194	0.01137	0.94558	0.23177	0.8592	0.02856	0.0172	0.17487	0.51848	0.05789	0.00878	0.13039	1.36818	0.35482	0.02442	0.02515	0.30593	2.39575	0.07089	0.05714	0.06606	0.07059	0.60389	2.28634	0.02664	0.22765	0.43537	0.04086	0.79024	0.46461	0.09152	0.20245	0.17377
CFGB77250	0.14346	0.01639	0.01291	0.08761	0.07845	0.14159	0.03272	0.17809	0.03586	0.06414	0.06983	0.20036	0.11304	0.01979	0.03953	0.28154	0.10617	0.04266	0.0539	0.02458	0.62165	0.09742	0.2037	0.02894	0.26364	0.4158	0.31265	0.13308	0.32514	0.07995	0.10807	0.19223	0.90225	0.2546	0.17166	0.03953
CFGB9512	0.14088	0.03088	0.06682	0.0293	0.06355	0.28449	0.03644	0.08827	0.00783	0.02821	0.02666	0.07371	0.03006	0	0.05729	0.02743	0.03528	0.01092	0.06323	0.16844	0.36477	0.14029	0.20562	0.10529	0.12675	0.06925	0.11073	1.30739	0.19569	0.06355	0.04961	0.03214	0.05401	0.17076	0.34613	0.00928
CFGB28310	0.13809	0.17476	0.05577	1.64375	2.32056	0.6769	0.42054	0.2437	0.00125	0.04158	0.0507	0.11777	0.18103	0.00021	0.42723	0.66612	0.85895	0.02405	0.10134	0.38388	0.59438	0.91758	0.75142	0.20765	0.40701	0.35117	0.43268	0.84452	1.03944	0.14211	0.17807	0.40265	0.20596	0.14315	0.89053	0.48627
CFGB9639	0.13455	0.00841	0.01286	0.0096	0.0268	0.10747	0.02879	0.07164	0.04558	0.06179	0.00727	0.02273	0.00953	0.03949	0.0214	0.04768	0.06723	0.00174	0.07193	0.08423	0.17955	0.20743	0.86548	0.11739	0.37773	0.38619	0.2038	0.26743	0.25293	0.16012	0.06687	0.10236	0.10644	0.05319	0.19675	0.08769
CFGB2873	0.12239	0.00239	0.02168	0.22725	0.06695	0.04243	0.03863	0	0	0.00302	0.04603	0.04887	0.04473	0	0	0.06798	0.0095	0	0.00025	0.09823	0.21956	0.02435	0	0	0.05771	0	0.31954	0	0.03361	0.1173	0.02799	0.09598	0	0.00167	0.02676	0.0012
CFGB2861	0.11697	0.01396	0	0.00773	0.01715	0.07014	0.05849	0.05604	0	0.00158	0.04047	0.01681	0	0	0	0	0.17094	0	0.12597	0.00039	0.12819	0.11141	0.00669	0.01715	0	0	0.13711	0.0111	0.00239	0	0.01811	0.09973	0.03261	0.00702	0.00984	0.05084
CFGB77306	0.1094	0.05165	0.03863	0.07075	0.06064	0.19938	0.10048	0.03032	0.3522	0.17534	0.02782	0.18316	0.10051	0.62247	0.06322	0.2065	0.11654	0.01802	0.1711	0.30784	2.32828	0.54441	0.1389	0.07221	1.20042	0.02818	0.51211	0.31023	0.44862	0.25682	0.14606	0.93603	0.13432	0.22814	0.97179	0.09282
CFGB10299	0.10509	0.08833	0.11738	0.17947	0.0953	0.13362	0.21102	0.0896	0.02376	0.03767	0.0724	0.19223	0.107	0	0.16977	0.12148	0.1219	0.00695	0.00811	0.04271	0.01641	0.08481	0.01117	0.04519	0.05533	0.06042	0.18033	0.20155	0.05334	0.18588	0.15203	0.29501	0.19755	0.34234	0.05645	0.11075
CFGB77399	0.09623	0.00234	0	0	0.00083	0.00066	0.02523	0.00074	0	0	0	0.00293	0.00427	0	0	0	0	0	0.02307	0.00613	0.06358	0.02319	0.06149	0.01932	0.00359	0	0.00284	0	0.00822	0.02157	0	0	0.01025	0	0.00301	0
CFGB37573	0.08347	0.09866	0.14589	0.09916	0.06543	0.05659	0.09369	0.03193	0.10789	0.11941	0.10874	0.1169	0.10629	0.00947	0.06092	0.07742	0.05485	0.05819	0.21588	0.11669	0.08338	0.15572	0.03951	0.08684	0.04001	0.02946	0.0598	0.08399	0.06203	0.13902	0.12688	0.16798	0.04249	0.13401	0.01901	0.15706
CFGB10197	0.08147	0.36235	0.04375	0.2165	0.34396	0.20166	0.06611	0.16271	0.14438	0.05701	0.12689	0.67334	0.21311	0	0.36172	0.33799	0.32421	0.01279	0.01844	0.1111	0.6401	0.16814	0.12821	0.01895	0.08759	0.11736	0.31204	0.34088	0.31213	0.10253	0.02881	0.66394	0.55785	0.24837	0.14078	0.30089
CFGB9960	0.07986	0.02976	0.06201	0.29395	0.28874	0.37189	0.05087	0.0852	0.15338	0.03442	0.24604	0.01473	0.02301	0	0.32709	0.14082	0.23558	0.07614	0.02503	0.0382	0.01895	0.00427	0.29067	0.03905	0.11314	0.30737	0.16381	0.0058	0.25254	0.01786	0.01586	0.09606	0.32419	0.0406	0.07413	0.00088
CFGB77305	0.04875	0.04151	0.30732	0.16325	0.12541	0.92661	0.89532	0.20681	0	0.35655	0	0.15093	9e-05	0	0.04949	1.9782	0.02894	0	0.10813	0.12451	0.01389	2.20446	6.16636	1.60166	1.30332	0.01671	0.59517	7.79588	0.44596	1.14048	0.59589	0.70775	0.00422	1.7234	3.1675	0.29327
CFGB9506	0.04369	0.17481	0.1797	0.6086	0.01845	0.09764	0.22676	0.34263	0.00873	0.00227	0.44005	0.16208	0.0546	0	0.38937	0.37222	0.27195	0	0	0.02601	0.12496	0.00492	0.00311	0	0	0.02008	0.06405	0	0.02156	0.17423	0	0.30432	0.0275	0.02362	0.08106	0.06652
CFGB10667	0.03808	0.12246	0.10291	0.28197	0.64698	0.04948	0	0.11818	0.03025	0.01942	0.15249	0.00181	0.49431	0	1.28931	0.21081	0	0.0084	0	0.00051	0	0	0	0	0.01586	0.03861	0.04898	0.01498	0.04602	0.01732	0.00937	0.0156	0	0.03708	0.10962	0.00316
CFGB28941	0.0356	0.00149	0.00026	0	0.00105	0.01324	0	0.01614	0.00117	0.03011	0	0.00296	0.00154	0	0.01291	0	0.00274	0	0	0	0	0.05101	0	0.01402	0	0.03914	0.01932	0.01921	0.09945	0.05146	0.0157	0.27024	0.00789	0.00361	0.13798	0.04889
CFGB9318	0.03491	0.02866	0.01947	0.11907	0.12078	0.11377	0.06459	0.05088	0.0217	0.05805	0.10283	0.1018	0.13478	0	0.21504	0.14334	0.14208	0.01531	0.07853	0.21504	0.17919	0.16474	0.07757	0.09861	0.17101	0.02995	0.16557	0.34163	0.10665	0.12676	0.34735	0.1672	0.10145	0.41839	0.24172	0.13748
CFGB77153	0.02537	0.04657	0.01515	0.06876	0.02623	0.05548	0.05687	0.0384	0.03008	0.04075	0.02914	0.0473	0.08462	0.03687	0.04143	0.04505	0.12105	0.05903	0.01183	0.08981	0.00429	0.03606	0.05609	0.07032	0.05041	0.11333	0.0644	0.01413	0.07253	0.07412	0.03682	0.08617	0.04913	0.00971	0.11149	0.03821
CFGB9629	0.02185	0.00506	0.01594	0.03005	0.03365	0.05685	0.00267	0.04048	0.27607	0.02132	0.01694	0.04238	0.07628	0	0.02689	0.25361	0.06439	0.01296	0.00598	0.06151	0.29017	0.03442	0.04184	0.00491	0.01359	0.05789	0.06087	0.08703	0.17594	0.0484	0.02542	0.0446	0.11869	0.04777	0.15204	0.0228
CFGB77397	0.0164	0.0012	0	0.00804	0.0169	0.02607	0.00515	0.00222	0	0	0.00052	0	0.00218	0	0.00012	0.00271	0	0	0	0.00251	0.01673	0.00901	0.00889	0.00991	0	0.0008	0.00792	0	0	0.00381	0	0	0.00226	0	0	0
CFGB9617	0.01535	0.01234	0.0193	0.00778	0.05569	0.03146	0.0344	0.0585	0.03928	0.02072	0.00087	0.04544	0.02853	0.06823	0.07609	0.04282	0.14568	0.01535	0.01127	0.00822	0	0.03345	0.02973	0.00624	0.09463	0.19189	0.05301	0.00723	0.04863	0	0.01606	0.029	0.09739	0.00709	0.06971	0.00973
CFGB3023	0.01522	0.01949	0.02024	0.069	0.01136	0.07845	0.04591	0.07812	0.00047	0.02428	0.0609	0.04625	0.02269	0	0.04375	0.18409	0.04641	0	0.00708	0.0092	0.023	0.07255	0	0.01366	0.12902	0.05893	0.16887	0.08681	0.05865	0.0592	0.04943	0.03443	0.00038	0.10819	0.03792	0.01385
CFGB1814	0.01464	0.00248	0.00134	0.02061	0.03703	0.02265	0.01462	0.00978	0.00472	0.00302	0.00813	0.00958	0.0202	0.00369	0.02837	0.02611	0.03673	0.00648	0.00221	0.00372	0.03333	0.01597	0.01829	0.00452	0.02816	0.03877	0.02427	0.02361	0.01976	0.00548	0.00832	0.01967	0.03816	0.00666	0.03372	0.00688
CFGB30328	0.01371	0.01361	0	0.27214	0.04203	0.0916	0.00765	0	0	0.00419	0.18276	0.03508	0	0	0.01849	0.08248	0.01791	0	0	0.0098	0	0.01187	0	0	0.03795	0.00322	0.12515	0	0.17465	0.00637	0.00573	0.03292	0.01263	0.26718	0.03313	0.03298
CFGB77359	0.01045	0.00218	0.00588	0.04362	0.01364	0.04121	0.0316	0.02491	0.01019	0.00462	0.01565	0.04366	0.01823	0	0.04012	0.04488	0.10885	0.00553	0.01909	0.04863	1.09488	0.10651	0.67396	0.06185	0.05585	0.13954	0.10639	0.03885	0.08208	0.01741	0.02218	0.01065	0.42889	0.05151	0.04161	0.00478
CFGB28386	0.00807	0.00336	0.00015	0.01244	0.01457	0.00628	0.00414	0.0039	0.01261	0	0.01652	0.00233	0.00863	0	0.01623	0.02236	0.01195	0	0.0119	0.01359	0.0264	0.00884	0	0.02052	0.01585	0.01654	0.0142	0	0.00387	0.00522	0	0.00419	0.02589	0	0.0051	0.00025
CFGB1227	0.00678	0.00444	0.00964	0.0161	0.01714	0.01353	0.00699	0.00414	0.02005	0.008	0.00619	0.0045	0.00901	0	0.01276	0.01076	0.01004	0.00227	0.00609	0.00337	0	0.01013	0.00107	0.00156	0.00039	0	0.00217	0.00328	0.00262	0.00693	0.00336	0.01608	0.00798	0.01421	0.00563	0.0103
CFGB10312	0.00631	0.00191	0.03481	0.00134	0.00017	0.01376	0	0	0	0.00881	0	0.00235	0.00837	0	0	0	0	0	0	0	0.00325	0	0	0	0.00159	0	0	0	0.0033	0	0	0.01988	0	0	0	0.00162
CFGB77303	0.00595	0.00565	0.00259	0.05805	0.0629	0.02217	0.01436	0.01162	0.0119	0.00281	0.02113	0.02024	0.02192	0	0.02828	0.07059	0.08099	0	0.01444	0.01451	0.02259	0.02581	0.03139	0.01987	0.0531	0.03266	0.07904	0.04128	0.04071	0.02263	0.00377	0.02239	0.02342	0.01386	0.06001	0.0118
CFGB9575	0.00464	0	0	0	0	0.00168	0	0	0	0	0	0.00616	0	0	0	0.03221	0.00303	0	0.00144	0	0	0.00162	0.00228	0.00357	0.00016	0	0	0.15992	0.00897	0	0	0.06898	0	0.0051	0.0058	0.06008
CFGB72709	0.00409	0	0	0	0.00191	0	0.00112	0	0	0	0	0.0061	0	0	0.00353	0.00399	0.01398	0	0	0.00102	0	0.00662	0	0.00071	0.00806	0	0.01766	0.00104	0.0045	0.00242	0.00441	0.01679	0.00106	0	0.01396	0.00423
CFGB9589	0.00361	0.01954	0.00094	0	0	0.02493	0.09917	0.04301	0.03994	0.00235	0.102	0	0	0.06502	0	0.35416	0.00131	0	0.03195	0.10482	0	0.05117	0.36735	0.0169	0.25123	0.10412	0.00108	0.03108	0.02025	0.04258	0.00635	0.04205	0.005	0.13637	0.04362	0.01874
CFGB9836	0.00335	0	0	0.06905	0.00083	0.00308	0.00131	0	0	0	0	0	0.09322	0	0	0.30716	0.0071	0	0	0	0.00168	0	0.00679	0.00034	0.00593	0	0.00233	0.05438	0.00034	0.00063	0	0.00375	0	0.00362	0.01298	0
CFGB10253	0.00322	0.00594	0.00564	0.07015	0.04215	0.00696	0	0.0035	0.01554	0.0027	0	0.02234	0.01307	0	0.03968	0.00338	0.01169	0.0002	0	0.01208	0	0.0286	0	0	0	0.03671	0.03014	0	0.00117	0.03414	0	0.04674	0	0	0	0.01471
CFGB3057	0.00311	0.00877	0.01615	0.05728	0.04148	0.01608	0.01878	0.06487	0.013	0.01834	0.00533	0.04128	0.00815	0	0.0243	0.01975	0.08152	0.00194	0.00158	0.00238	0.0071	0.02264	0.00859	0.00058	0.05099	0.08696	0.03764	0.02985	0.15934	0.00511	0.01824	0.04045	0.03643	0.02527	0.03106	0.03487
CFGB9622	0.00151	0.00109	0.00608	0.00904	0.00095	0.00169	0.003	0.00328	0.00104	0.00779	0.00173	0.00485	0.00244	0.00414	0.00336	0.00865	0.00912	0	0.01169	0.00726	0.00882	0.01007	0.04398	0.00861	0.03714	0.0161	0.00805	0.01314	0.01397	0.01033	0.02245	0.00215	0.01957	0.01431	0.01597	0.00169
CFGB10287	0.00134	0	0	0	0	0.01355	0	0.01814	0	0.00209	0	0	0	0	0	0	0	0	0.01611	0	0	0.00354	0	0	0.28108	0	0.00547	0.00326	0	0	0.12721	0.07014	0	0	0	0
CFGB9119	0.00062	0.09077	0.00026	0	0.01027	0.02111	0.02253	0	0.00314	0.06132	0	0.01852	0.10019	0	0	0.01604	0.02347	0.00435	0	0.00729	0	0	0	0	0	0.0461	0.00622	0	0	0.05247	0.04891	0.42885	0	0.08062	0.00456	0.21534
CFGB2846	0.00046	0.00095	0	0.00621	0.0018	0	4e-05	0	0	0	0	0.01143	0.00355	0	0.01072	0	0.00131	0	0	0.00933	0.03109	0.00368	0.00325	0.00509	0.00452	0	0.00963	0	0.00213	0	0	0.00508	0.00175	0	0.00477	0
CFGB10349	0.00034	0	0.0016	0	0.00675	6e-05	0.1393	0.004	0.0093	0.02642	0.00208	0	0.0029	0	0.00406	0.05292	0.03037	0	0.00911	0.01531	0.23727	0.00816	0.23369	0.0264	0.01989	0	0.00412	0.00019	0	0	0	0.1583	0.0004	0	0	0
Verrucomicrobiae	0	0.2965	0.63277	0.33693	0	0	0	0.3795	0	0	0	0	1.43001	0	0	0.02713	0	0	0	0.01624	0.00155	0	0	0	0	0	0.00028	0	0	0	0	0.03739	0	0.14954	0	0
CFGB78137	0	0.03366	0.08686	0.00292	0	0	0	0.004	0	0.0081	0	0	0	0	0.03622	1.21313	0	0	0	0	0.27509	0.06031	0	0	0	0	0.58985	0.57737	0	0	0	0.90533	0	0.43949	0	0
CFGB2833	0	0.03092	0	0	0	0	0	0	0	0	0	0	0	0	0	0	0	0	0.02931	0.04421	0.20034	0	0	0	0	0	0.00119	0	0	0	0	0	0	0	0	0
CFGB72896	0	0.01291	0	0	0.00138	0.0131	0.06335	0.00136	0	0.0165	0	0.00793	0.03285	0	0.00938	0.02508	0.00607	0.00633	0.0148	0.00332	0.00358	0.02266	0.02409	0.01002	0.01398	0.00728	0.0308	0.02587	0.01551	0.02017	0.0104	0.11424	0	0.05164	0.00592	0.0317
CFGB9495	0	0.00922	0	0	0	0	0	0.03162	0	0	0	0	0	0	0.00018	0	0	0	0	0.1796	0	0	0	0	0.22748	0.06245	0	0	0	0	0.06366	0	0.11343	0	0	0
CFGB9656	0	0.00767	0.00412	0	0	0.18956	0.023	0.01268	0.01595	0.02779	0.0058	0.05037	0	0.7973	0.02214	0.14057	0.09399	0.0232	0.00759	0.04597	0.65905	0.05484	0.01206	0.03346	0.10775	0.06369	0.26897	0.33983	0.11065	0.05143	0.01419	0.02497	0.07121	0.08661	0.57212	0.01737
CFGB9659	0	0.00171	0.00364	0	0.00433	0	0.00075	0	0.03396	0	0.00176	0.00244	0	0	0	0	0.00169	0	0.23818	0.05631	0.02938	0.07778	0.37047	0.02888	0.08652	0	0.17183	0.02867	0.06473	0.06913	0.00083	0.07729	0	0.06004	0.01253	0.02041
CFGB9660	0	0.00103	0.57655	0	0.04978	0.78498	0	0.89752	0.83659	0.00415	0.14238	0.71476	0	0	0	1.08349	0	0.62026	0.38566	0	1.95116	0.76813	2.41291	0.59809	0	1.81476	0.52034	1.37739	0.00068	0.05198	0.27053	0.58127	1.07482	0.07435	1.01767	0.46844
CFGB1767	0	0.00043	0.00392	0.00484	0.0008	0	0.0087	0.00303	0.00029	0.0003	0.00282	0.00667	0.0045	0	0.01096	0.02684	0.00647	0	0	0.00015	0	0	0	0	0.00184	0.00299	0	0.0002	0	0	0.00321	0.03827	0.00681	0.00763	0	0.00642
CFGB78117	0	0.00025	0.00054	0	0	0.00384	0.00034	0	0	0.0003	0	0.00887	0	0	0.00262	0.00794	0.002	0	0	0.00034	0	0	0	0	0.00446	0.00195	0.00589	0.01673	0.00025	3e-05	3e-05	0	0	0	0	0.00399
CFGB28682	0	0	0.00673	0	0.77558	0.42986	0	0	0.31029	0.96852	0	0.23665	0	0.00012	0	0.33404	1.38212	0	0	0	0	0	0	0	0	0	0.21461	0	1.54951	0.45597	0	0.52117	0	0.9388	0.49525	0.17761
CFGB43312	0	0	0	0	0.00969	0	0.00083	0	0	0.01518	0	0.04405	0	0	0.00413	0	0.00161	0	0.00572	0.00128	0.01641	0.00461	0	0	0	0	0.02158	0.00735	0.00154	0.00668	0	0.04516	0	0.03166	0	0.01123
CFGB9508	0	0	0	0	0	0	0	0.01521	0.00153	0	0	0	0	0	0.0149	0.01449	0	0	0	0.02687	0.2855	0.15478	0	0	0	0.03822	0.30413	0	0	0	0.03983	0.1122	0.05543	0.05293	0	0
Actinomycetia	0	0	0	0	0	0	0	0	0	0	0	0	0	0	0.00325	0	0	0	0	0.00041	0	0	0	0	0	0	0	0	0	0	0	0	0	0	0	0

## Sheet: Order
clade_name	2AD-2m_S6	4AD-2m_S2	5AD-2m_S7	8AD-2m_S8	9AD-2m_S9	10AD-2m_S10	2AD-6m_S5	4AD-6m_S7	5AD-6m_S6	8AD-6m_S8	9AD-6m_S9	10AD-6m_S10	2AD-12m_S7	5AD-12m_S8	6AD-12m_S9	8AD-12m_S10	9AD-12m_S11	10AD-12m_S12	2WT-2m_S1	3WT-2m_S1	5WT-2m_S2	8WT-2m_S3	9WT-2m_S4	10WT-2m_S5	2WT-6m_S11	3WT-6m_S1	5WT-6m_S12	8WT-6m_S2	9WT-6m_S3	10WT-6m_S4	2WT-12m_S1	5WT-12m_S2	6WT-12m_S4	8WT-12m_S3	9WT-12m_S5	10WT-12m_S6
Bacteroidales	53.482	64.2622	64.6496	43.0549	37.2788	36.6508	53.6292	50.6461	54.6226	58.9865	54.594	49.2284	45.6616	13.4052	45.968	37.9694	33.4182	58.3432	53.1043	47.003	21.4421	42.1595	23.3034	33.4138	20.3968	27.3646	20.7657	25.7945	27.8572	44.3398	45.4608	45.6852	23.3769	39.9738	24.4864	55.8034
Lactobacillales	5.48249	4.98048	2.94307	3.44889	2.84307	2.63529	4.34165	8.83659	12.9735	9.30999	10.7277	8.01631	4.7081	48.0266	1.81804	2.58138	1.88622	10.7254	16.0803	14.1069	3.65236	4.00434	3.92865	30.4169	2.75153	1.32826	7.90551	4.35969	4.18803	17.4907	6.08615	2.37539	0.63936	8.54927	6.97864	7.73237
OFGB1765	2.26594	0.86109	2.24137	1.96605	2.29508	1.74195	1.58193	1.06839	1.59225	0.28222	1.19276	2.18138	5.16236	0.01215	1.59138	2.04338	2.44417	1.43546	0.72394	0.15454	0	0.54572	0.05656	0.00948	0.28291	0.28949	1.89526	0.32809	0.28419	0.2877	0.33856	1.16903	3.8961	2.03878	0.22295	1.98013
OFGB8118	1.468	0.56924	0.3285	1.31227	0.04074	5.53473	0.36188	0.20319	1.13167	0.45024	0.63781	0.43257	1.15256	1.05849	0.00481	0	1.98584	1.41766	0.39134	0.49866	2.01354	0.43012	0.36199	0.53096	2.16708	4.64907	0.44044	0.18609	5.49465	0.0927	0.00392	0.17218	0.02044	1.6211	0.0669	0.55694
OFGB2838	1.07875	0.29266	0.78671	0.64151	0.68835	1.33951	0.70689	1.02616	0.07838	0.28652	0.19501	0.43756	0.25795	0	1.53822	0.74903	0.51481	0.03889	2.00923	1.67781	1.63182	1.39785	0.95519	1.74776	1.55691	0.66273	1.57602	0.72486	0.44715	0.83839	0.30657	0.51847	1.22032	0.55144	0.4085	0.34068
Clostridia_unclassified	1.06654	0.43803	0.23917	0.95222	2.47805	3.01443	0.72021	0.84764	0.84492	0.58243	0.41754	0.65254	0.56675	0.71697	0.84862	1.26073	1.95052	0.57065	0.32696	0.48666	1.75045	0.70991	1.9711	0.74025	1.8476	2.18975	1.51849	3.05751	2.3083	0.63219	0.49725	0.96742	1.9985	0.7326	2.50629	0.83631
OFGB9388	0.8084	0.62319	0.81711	0.50712	0.72478	0.59104	0.61056	0.36537	0.74839	1.02415	0.74867	0.60029	0.34859	0.00739	0.31116	0.39641	0.24428	0.07144	1.65532	1.5374	0.69361	0.81038	0.68186	1.46604	0.47065	0.28563	0.44015	0.85165	0.40938	1.35139	0.49511	0.50453	0.18164	0.50772	0.21602	0.73108
Bacteria_unclassified	0.80239	0.34232	0.26164	1.26282	1.3337	1.9816	1.63188	0.95341	0.33839	0.43544	0.76796	1.85355	0.68285	0.2068	2.1976	1.315	1.80358	0.42909	0.68448	1.38992	4.15634	1.20271	4.37038	0.91902	4.82581	3.89116	2.7546	2.81071	2.8825	1.17382	0.76812	1.49652	6.35104	1.71647	3.02607	0.57074
OFGB43028	0.71087	0.00526	0	0.97263	0	0	0.0004	0	0	0	0	0	0	0	0	0	0	0	0.00349	0.30931	0	0	0	0	1.40535	0	0	0	0	0	0	0	0	0	0	0
Burkholderiales	0.63193	0.7694	0.6658	0.52689	0.29823	0.27739	0.6188	0.48433	0.87681	0.58736	0.52207	0.38563	0.52732	0.42356	0.82689	0.23863	0.36619	0.97949	0.5652	0.42926	0.11805	0.24719	0.15464	0.47193	0.12449	0.28835	0.03908	0.03595	0.1523	0.36046	0.43294	0.31362	0.23038	0.19778	0.30467	0.62744
Eggerthellales	0.54269	0.4838	0.33401	0.53795	0.53622	0.53609	0.50316	0.34386	0.51163	0.30952	0.52733	0.36521	0.42812	0.42779	0.7563	0.5309	0.69591	0.45416	0.5399	0.68994	0.31393	0.53204	0.53901	0.90243	0.37319	0.58561	0.31429	0.39358	0.64814	0.51777	0.54425	0.46602	0.51899	0.38766	0.66864	0.70029
OFGB9633	0.44478	0.034	0.00568	0.1888	0.09033	0.6322	0.11998	0.04087	0.06957	0.1878	0.11411	0.08174	0.0892	0	0.16131	0.25734	0.1396	0.03034	0.02737	0.17784	1.40584	0.9501	1.02887	0.21248	0.76354	0.20252	0.15885	2.54547	0.33023	0.56053	0.16474	0.12987	0.33189	0.23213	3.68088	0.17433
OFGB10290	0.3688	0.14255	0.27138	0.26609	0.16271	0.31019	0.39746	0.1262	0.04481	0.32807	0.37494	0.41154	0.2965	0	0.10368	0.18105	0.24536	0.07199	0.22553	0.07612	0.46407	0.38954	0.05135	0.06451	0.29862	0.62833	0.60021	0.30682	0.30542	0.34073	0.31391	0.60972	0.42579	0.84924	0.3845	0.26595
OFGB78857	0.35128	0.09216	0.20867	0.94276	0.34326	0.49657	0.08968	0.28235	0.22839	0.47204	0.54536	0.27562	0.44093	0	0.9921	0.00544	0.67775	0.06705	0	0.11807	0.00434	0	0	0	1.32439	0.85506	0.51425	0.34585	1.42616	0.51776	0.24796	1.32807	0.99012	0.95779	0	0.43236
OFGB10213	0.33092	0.27683	0.61317	0.37238	0.337	0.44839	0.03137	0.21836	1.31605	0.7761	0.97231	0.20572	0.72289	2.1418	0.81951	0.55654	0.4416	1.8121	0.03503	0.01634	0.01706	0.02687	0.03361	0.0074	0.00749	0.11502	0.00804	0.00694	0.01973	0.035	0.00948	0.04333	0.27855	0.0596	0.02146	0.0781
Coriobacteriales	0.26059	1.94458	1.70654	1.48549	0.7679	0.22757	0.75341	1.12468	0.393	0.18759	0.19608	0.1187	0.51745	0.06008	1.02886	0.19322	0.26218	0.24364	0.09523	0.4766	0.04059	0.11196	0.12797	0.15068	0.09924	0.15797	0.07154	0.10728	0.20304	0.14926	0.24024	1.0165	0.20655	0.08206	0.14486	0.44214
OFGB9395	0.24785	0.18632	0.3654	0.27867	0.15244	0.15396	0.45612	0.10085	0.65351	0.37891	0.22754	0.70932	0.18853	0.37575	0.16521	0.47084	0.27444	0.2646	0.90792	0.37349	0.36755	1.02043	0.4039	0.68829	0.15979	0.18457	0.25844	0.14876	0.33533	0.80347	1.28528	0.96727	0.14938	0.83856	0.13904	0.85859
OFGB73530	0.19336	0	0	0	0.09807	0.11902	0	0.0342	0	0	0	0	0	0	0.06932	0	0	0	0	0	0	0	0	0	0	0.01062	0	0	0	0	0	0	0.02137	0	0	0
OFGB79152	0.18433	0.01974	0.04597	0.03678	0.04744	1.01095	0.79992	0	0.00798	0.01013	0.00367	0.2082	0	0	0	0.00196	0.00901	0	0.10611	0.02701	0.05827	0.08817	0	0.2004	0.05847	0.00289	0	0.24611	0.0351	0.37989	0.0176	0	0	0.23979	0.04357	0.19039
OFGB28439	0.18078	0.22871	0.06297	0.26984	0.09588	0.06552	0.03073	0.04678	0.00381	0.00045	0.30918	0.03539	0.00421	0	0.03498	0.17195	0.07739	0	0.04447	0.16485	0.27163	0.04688	0.05989	0.02514	0.45762	0.09565	0.1889	0.11877	0.09073	0.0233	0.01891	0.04664	0.01801	0.09029	0.04329	0.00179
OFGB9658	0.17151	0.06088	0.05958	0.08254	0.03271	0.24732	0.09305	0.06947	0.11839	0.06142	0.08206	0.0341	0.13176	0.4387	0.13735	0.01353	0.03743	0.08116	0.07043	0.07797	0.19076	0.06379	0.25323	0.14298	0.20694	0.22711	0.21955	0.36253	0.1759	0.148	0.0295	0.04967	0.21526	0.12876	0.60903	0.02671
OFGB9827	0.15561	0.03237	0.07633	0.24169	0.25505	0.25409	0.11504	0.16989	0.13862	0.08136	0.17084	0.11833	0.18653	0.00219	0.27358	0.35595	0.37567	0.1034	0.01793	0.05013	0.16823	0.13669	0.28359	0.04186	0.18411	0.34263	0.11577	0.13544	0.20178	0.09221	0.03939	0.19311	0.4385	0.10596	0.25132	0.06884
OFGB1791	0.14415	0.5684	0.36827	0.01194	0.01137	0.94558	0.23177	0.8592	0.02856	0.0172	0.17487	0.51848	0.05789	0.00878	0.13039	1.36818	0.35482	0.02442	0.02515	0.30593	2.39575	0.07089	0.05714	0.06606	0.07059	0.60389	2.28634	0.02664	0.22765	0.43537	0.04086	0.79024	0.46461	0.09152	0.20245	0.17377
OFGB77250	0.14346	0.01639	0.01291	0.08761	0.07845	0.14159	0.03272	0.17809	0.03586	0.06414	0.06983	0.20036	0.11304	0.01979	0.03953	0.28154	0.10617	0.04266	0.0539	0.02458	0.62165	0.09742	0.2037	0.02894	0.26364	0.4158	0.31265	0.13308	0.32514	0.07995	0.10807	0.19223	0.90225	0.2546	0.17166	0.03953
OFGB9512	0.14088	0.03088	0.06682	0.0293	0.06355	0.28449	0.03644	0.08827	0.00783	0.02821	0.02666	0.07371	0.03006	0	0.05729	0.02743	0.03528	0.01092	0.06323	0.16844	0.36477	0.14029	0.20562	0.10529	0.12675	0.06925	0.11073	1.30739	0.19569	0.06355	0.04961	0.03214	0.05401	0.17076	0.34613	0.00928
OFGB28310	0.13809	0.17476	0.05577	1.64375	2.32056	0.6769	0.42054	0.2437	0.00125	0.04158	0.0507	0.11777	0.18103	0.00021	0.42723	0.66612	0.85895	0.02405	0.10134	0.38388	0.59438	0.91758	0.75142	0.20765	0.40701	0.35117	0.43268	0.84452	1.03944	0.14211	0.17807	0.40265	0.20596	0.14315	0.89053	0.48627
OFGB9639	0.13455	0.00841	0.01286	0.0096	0.0268	0.10747	0.02879	0.07164	0.04558	0.06179	0.00727	0.02273	0.00953	0.03949	0.0214	0.04768	0.06723	0.00174	0.07193	0.08423	0.17955	0.20743	0.86548	0.11739	0.37773	0.38619	0.2038	0.26743	0.25293	0.16012	0.06687	0.10236	0.10644	0.05319	0.19675	0.08769
OFGB2873	0.12239	0.00239	0.02168	0.22725	0.06695	0.04243	0.03863	0	0	0.00302	0.04603	0.04887	0.04473	0	0	0.06798	0.0095	0	0.00025	0.09823	0.21956	0.02435	0	0	0.05771	0	0.31954	0	0.03361	0.1173	0.02799	0.09598	0	0.00167	0.02676	0.0012
OFGB2861	0.11697	0.01396	0	0.00773	0.01715	0.07014	0.05849	0.05604	0	0.00158	0.04047	0.01681	0	0	0	0	0.17094	0	0.12597	0.00039	0.12819	0.11141	0.00669	0.01715	0	0	0.13711	0.0111	0.00239	0	0.01811	0.09973	0.03261	0.00702	0.00984	0.05084
OFGB77306	0.1094	0.05165	0.03863	0.07075	0.06064	0.19938	0.10048	0.03032	0.3522	0.17534	0.02782	0.18316	0.10051	0.62247	0.06322	0.2065	0.11654	0.01802	0.1711	0.30784	2.32828	0.54441	0.1389	0.07221	1.20042	0.02818	0.51211	0.31023	0.44862	0.25682	0.14606	0.93603	0.13432	0.22814	0.97179	0.09282
OFGB10299	0.10509	0.08833	0.11738	0.17947	0.0953	0.13362	0.21102	0.0896	0.02376	0.03767	0.0724	0.19223	0.107	0	0.16977	0.12148	0.1219	0.00695	0.00811	0.04271	0.01641	0.08481	0.01117	0.04519	0.05533	0.06042	0.18033	0.20155	0.05334	0.18588	0.15203	0.29501	0.19755	0.34234	0.05645	0.11075
OFGB77399	0.09623	0.00234	0	0	0.00083	0.00066	0.02523	0.00074	0	0	0	0.00293	0.00427	0	0	0	0	0	0.02307	0.00613	0.06358	0.02319	0.06149	0.01932	0.00359	0	0.00284	0	0.00822	0.02157	0	0	0.01025	0	0.00301	0
OFGB37573	0.08347	0.09866	0.14589	0.09916	0.06543	0.05659	0.09369	0.03193	0.10789	0.11941	0.10874	0.1169	0.10629	0.00947	0.06092	0.07742	0.05485	0.05819	0.21588	0.11669	0.08338	0.15572	0.03951	0.08684	0.04001	0.02946	0.0598	0.08399	0.06203	0.13902	0.12688	0.16798	0.04249	0.13401	0.01901	0.15706
OFGB10197	0.08147	0.36235	0.04375	0.2165	0.34396	0.20166	0.06611	0.16271	0.14438	0.05701	0.12689	0.67334	0.21311	0	0.36172	0.33799	0.32421	0.01279	0.01844	0.1111	0.6401	0.16814	0.12821	0.01895	0.08759	0.11736	0.31204	0.34088	0.31213	0.10253	0.02881	0.66394	0.55785	0.24837	0.14078	0.30089
OFGB9960	0.07986	0.02976	0.06201	0.29395	0.28874	0.37189	0.05087	0.0852	0.15338	0.03442	0.24604	0.01473	0.02301	0	0.32709	0.14082	0.23558	0.07614	0.02503	0.0382	0.01895	0.00427	0.29067	0.03905	0.11314	0.30737	0.16381	0.0058	0.25254	0.01786	0.01586	0.09606	0.32419	0.0406	0.07413	0.00088
OFGB77305	0.04875	0.04151	0.30732	0.16325	0.12541	0.92661	0.89532	0.20681	0	0.35655	0	0.15093	9e-05	0	0.04949	1.9782	0.02894	0	0.10813	0.12451	0.01389	2.20446	6.16636	1.60166	1.30332	0.01671	0.59517	7.79588	0.44596	1.14048	0.59589	0.70775	0.00422	1.7234	3.1675	0.29327
OFGB9506	0.04369	0.17481	0.1797	0.6086	0.01845	0.09764	0.22676	0.34263	0.00873	0.00227	0.44005	0.16208	0.0546	0	0.38937	0.37222	0.27195	0	0	0.02601	0.12496	0.00492	0.00311	0	0	0.02008	0.06405	0	0.02156	0.17423	0	0.30432	0.0275	0.02362	0.08106	0.06652
OFGB10667	0.03808	0.12246	0.10291	0.28197	0.64698	0.04948	0	0.11818	0.03025	0.01942	0.15249	0.00181	0.49431	0	1.28931	0.21081	0	0.0084	0	0.00051	0	0	0	0	0.01586	0.03861	0.04898	0.01498	0.04602	0.01732	0.00937	0.0156	0	0.03708	0.10962	0.00316
OFGB28941	0.0356	0.00149	0.00026	0	0.00105	0.01324	0	0.01614	0.00117	0.03011	0	0.00296	0.00154	0	0.01291	0	0.00274	0	0	0	0	0.05101	0	0.01402	0	0.03914	0.01932	0.01921	0.09945	0.05146	0.0157	0.27024	0.00789	0.00361	0.13798	0.04889
OFGB9318	0.03491	0.02866	0.01947	0.11907	0.12078	0.11377	0.06459	0.05088	0.0217	0.05805	0.10283	0.1018	0.13478	0	0.21504	0.14334	0.14208	0.01531	0.07853	0.21504	0.17919	0.16474	0.07757	0.09861	0.17101	0.02995	0.16557	0.34163	0.10665	0.12676	0.34735	0.1672	0.10145	0.41839	0.24172	0.13748
OFGB77153	0.02537	0.04657	0.01515	0.06876	0.02623	0.05548	0.05687	0.0384	0.03008	0.04075	0.02914	0.0473	0.08462	0.03687	0.04143	0.04505	0.12105	0.05903	0.01183	0.08981	0.00429	0.03606	0.05609	0.07032	0.05041	0.11333	0.0644	0.01413	0.07253	0.07412	0.03682	0.08617	0.04913	0.00971	0.11149	0.03821
OFGB9629	0.02185	0.00506	0.01594	0.03005	0.03365	0.05685	0.00267	0.04048	0.27607	0.02132	0.01694	0.04238	0.07628	0	0.02689	0.25361	0.06439	0.01296	0.00598	0.06151	0.29017	0.03442	0.04184	0.00491	0.01359	0.05789	0.06087	0.08703	0.17594	0.0484	0.02542	0.0446	0.11869	0.04777	0.15204	0.0228
OFGB77397	0.0164	0.0012	0	0.00804	0.0169	0.02607	0.00515	0.00222	0	0	0.00052	0	0.00218	0	0.00012	0.00271	0	0	0	0.00251	0.01673	0.00901	0.00889	0.00991	0	0.0008	0.00792	0	0	0.00381	0	0	0.00226	0	0	0
OFGB9617	0.01535	0.01234	0.0193	0.00778	0.05569	0.03146	0.0344	0.0585	0.03928	0.02072	0.00087	0.04544	0.02853	0.06823	0.07609	0.04282	0.14568	0.01535	0.01127	0.00822	0	0.03345	0.02973	0.00624	0.09463	0.19189	0.05301	0.00723	0.04863	0	0.01606	0.029	0.09739	0.00709	0.06971	0.00973
OFGB3023	0.01522	0.01949	0.02024	0.069	0.01136	0.07845	0.04591	0.07812	0.00047	0.02428	0.0609	0.04625	0.02269	0	0.04375	0.18409	0.04641	0	0.00708	0.0092	0.023	0.07255	0	0.01366	0.12902	0.05893	0.16887	0.08681	0.05865	0.0592	0.04943	0.03443	0.00038	0.10819	0.03792	0.01385
OFGB1814	0.01464	0.00248	0.00134	0.02061	0.03703	0.02265	0.01462	0.00978	0.00472	0.00302	0.00813	0.00958	0.0202	0.00369	0.02837	0.02611	0.03673	0.00648	0.00221	0.00372	0.03333	0.01597	0.01829	0.00452	0.02816	0.03877	0.02427	0.02361	0.01976	0.00548	0.00832	0.01967	0.03816	0.00666	0.03372	0.00688
OFGB30328	0.01371	0.01361	0	0.27214	0.04203	0.0916	0.00765	0	0	0.00419	0.18276	0.03508	0	0	0.01849	0.08248	0.01791	0	0	0.0098	0	0.01187	0	0	0.03795	0.00322	0.12515	0	0.17465	0.00637	0.00573	0.03292	0.01263	0.26718	0.03313	0.03298
OFGB77359	0.01045	0.00218	0.00588	0.04362	0.01364	0.04121	0.0316	0.02491	0.01019	0.00462	0.01565	0.04366	0.01823	0	0.04012	0.04488	0.10885	0.00553	0.01909	0.04863	1.09488	0.10651	0.67396	0.06185	0.05585	0.13954	0.10639	0.03885	0.08208	0.01741	0.02218	0.01065	0.42889	0.05151	0.04161	0.00478
OFGB28386	0.00807	0.00336	0.00015	0.01244	0.01457	0.00628	0.00414	0.0039	0.01261	0	0.01652	0.00233	0.00863	0	0.01623	0.02236	0.01195	0	0.0119	0.01359	0.0264	0.00884	0	0.02052	0.01585	0.01654	0.0142	0	0.00387	0.00522	0	0.00419	0.02589	0	0.0051	0.00025
OFGB1227	0.00678	0.00444	0.00964	0.0161	0.01714	0.01353	0.00699	0.00414	0.02005	0.008	0.00619	0.0045	0.00901	0	0.01276	0.01076	0.01004	0.00227	0.00609	0.00337	0	0.01013	0.00107	0.00156	0.00039	0	0.00217	0.00328	0.00262	0.00693	0.00336	0.01608	0.00798	0.01421	0.00563	0.0103
OFGB10312	0.00631	0.00191	0.03481	0.00134	0.00017	0.01376	0	0	0	0.00881	0	0.00235	0.00837	0	0	0	0	0	0	0	0.00325	0	0	0	0.00159	0	0	0	0.0033	0	0	0.01988	0	0	0	0.00162
OFGB77303	0.00595	0.00565	0.00259	0.05805	0.0629	0.02217	0.01436	0.01162	0.0119	0.00281	0.02113	0.02024	0.02192	0	0.02828	0.07059	0.08099	0	0.01444	0.01451	0.02259	0.02581	0.03139	0.01987	0.0531	0.03266	0.07904	0.04128	0.04071	0.02263	0.00377	0.02239	0.02342	0.01386	0.06001	0.0118
OFGB9575	0.00464	0	0	0	0	0.00168	0	0	0	0	0	0.00616	0	0	0	0.03221	0.00303	0	0.00144	0	0	0.00162	0.00228	0.00357	0.00016	0	0	0.15992	0.00897	0	0	0.06898	0	0.0051	0.0058	0.06008
OFGB72709	0.00409	0	0	0	0.00191	0	0.00112	0	0	0	0	0.0061	0	0	0.00353	0.00399	0.01398	0	0	0.00102	0	0.00662	0	0.00071	0.00806	0	0.01766	0.00104	0.0045	0.00242	0.00441	0.01679	0.00106	0	0.01396	0.00423
OFGB9589	0.00361	0.01954	0.00094	0	0	0.02493	0.09917	0.04301	0.03994	0.00235	0.102	0	0	0.06502	0	0.35416	0.00131	0	0.03195	0.10482	0	0.05117	0.36735	0.0169	0.25123	0.10412	0.00108	0.03108	0.02025	0.04258	0.00635	0.04205	0.005	0.13637	0.04362	0.01874
OFGB9836	0.00335	0	0	0.06905	0.00083	0.00308	0.00131	0	0	0	0	0	0.09322	0	0	0.30716	0.0071	0	0	0	0.00168	0	0.00679	0.00034	0.00593	0	0.00233	0.05438	0.00034	0.00063	0	0.00375	0	0.00362	0.01298	0
OFGB10253	0.00322	0.00594	0.00564	0.07015	0.04215	0.00696	0	0.0035	0.01554	0.0027	0	0.02234	0.01307	0	0.03968	0.00338	0.01169	0.0002	0	0.01208	0	0.0286	0	0	0	0.03671	0.03014	0	0.00117	0.03414	0	0.04674	0	0	0	0.01471
OFGB3057	0.00311	0.00877	0.01615	0.05728	0.04148	0.01608	0.01878	0.06487	0.013	0.01834	0.00533	0.04128	0.00815	0	0.0243	0.01975	0.08152	0.00194	0.00158	0.00238	0.0071	0.02264	0.00859	0.00058	0.05099	0.08696	0.03764	0.02985	0.15934	0.00511	0.01824	0.04045	0.03643	0.02527	0.03106	0.03487
OFGB9622	0.00151	0.00109	0.00608	0.00904	0.00095	0.00169	0.003	0.00328	0.00104	0.00779	0.00173	0.00485	0.00244	0.00414	0.00336	0.00865	0.00912	0	0.01169	0.00726	0.00882	0.01007	0.04398	0.00861	0.03714	0.0161	0.00805	0.01314	0.01397	0.01033	0.02245	0.00215	0.01957	0.01431	0.01597	0.00169
OFGB10287	0.00134	0	0	0	0	0.01355	0	0.01814	0	0.00209	0	0	0	0	0	0	0	0	0.01611	0	0	0.00354	0	0	0.28108	0	0.00547	0.00326	0	0	0.12721	0.07014	0	0	0	0
OFGB9119	0.00062	0.09077	0.00026	0	0.01027	0.02111	0.02253	0	0.00314	0.06132	0	0.01852	0.10019	0	0	0.01604	0.02347	0.00435	0	0.00729	0	0	0	0	0	0.0461	0.00622	0	0	0.05247	0.04891	0.42885	0	0.08062	0.00456	0.21534
OFGB2846	0.00046	0.00095	0	0.00621	0.0018	0	4e-05	0	0	0	0	0.01143	0.00355	0	0.01072	0	0.00131	0	0	0.00933	0.03109	0.00368	0.00325	0.00509	0.00452	0	0.00963	0	0.00213	0	0	0.00508	0.00175	0	0.00477	0
OFGB10349	0.00034	0	0.0016	0	0.00675	6e-05	0.1393	0.004	0.0093	0.02642	0.00208	0	0.0029	0	0.00406	0.05292	0.03037	0	0.00911	0.01531	0.23727	0.00816	0.23369	0.0264	0.01989	0	0.00412	0.00019	0	0	0	0.1583	0.0004	0	0	0
Verrucomicrobiales	0	0.2965	0.63277	0.33693	0	0	0	0.3795	0	0	0	0	1.43001	0	0	0.02713	0	0	0	0.01624	0.00155	0	0	0	0	0	0.00028	0	0	0	0	0.03739	0	0.14954	0	0
OFGB78137	0	0.03366	0.08686	0.00292	0	0	0	0.004	0	0.0081	0	0	0	0	0.03622	1.21313	0	0	0	0	0.27509	0.06031	0	0	0	0	0.58985	0.57737	0	0	0	0.90533	0	0.43949	0	0
OFGB2833	0	0.03092	0	0	0	0	0	0	0	0	0	0	0	0	0	0	0	0	0.02931	0.04421	0.20034	0	0	0	0	0	0.00119	0	0	0	0	0	0	0	0	0
OFGB72896	0	0.01291	0	0	0.00138	0.0131	0.06335	0.00136	0	0.0165	0	0.00793	0.03285	0	0.00938	0.02508	0.00607	0.00633	0.0148	0.00332	0.00358	0.02266	0.02409	0.01002	0.01398	0.00728	0.0308	0.02587	0.01551	0.02017	0.0104	0.11424	0	0.05164	0.00592	0.0317
OFGB9495	0	0.00922	0	0	0	0	0	0.03162	0	0	0	0	0	0	0.00018	0	0	0	0	0.1796	0	0	0	0	0.22748	0.06245	0	0	0	0	0.06366	0	0.11343	0	0	0
OFGB9656	0	0.00767	0.00412	0	0	0.18956	0.023	0.01268	0.01595	0.02779	0.0058	0.05037	0	0.7973	0.02214	0.14057	0.09399	0.0232	0.00759	0.04597	0.65905	0.05484	0.01206	0.03346	0.10775	0.06369	0.26897	0.33983	0.11065	0.05143	0.01419	0.02497	0.07121	0.08661	0.57212	0.01737
OFGB9659	0	0.00171	0.00364	0	0.00433	0	0.00075	0	0.03396	0	0.00176	0.00244	0	0	0	0	0.00169	0	0.23818	0.05631	0.02938	0.07778	0.37047	0.02888	0.08652	0	0.17183	0.02867	0.06473	0.06913	0.00083	0.07729	0	0.06004	0.01253	0.02041
OFGB9660	0	0.00103	0.57655	0	0.04978	0.78498	0	0.89752	0.83659	0.00415	0.14238	0.71476	0	0	0	1.08349	0	0.62026	0.38566	0	1.95116	0.76813	2.41291	0.59809	0	1.81476	0.52034	1.37739	0.00068	0.05198	0.27053	0.58127	1.07482	0.07435	1.01767	0.46844
Bacillales	0	0.00077	0	0	0	0	0	0	0	0	0.00545	0.01508	0	0.0032	0.06338	0	0	0	0	0.0377	0	0	0	0	0	0	0	0	0	0.02401	0	0	0.00537	0	0	0
OFGB1767	0	0.00043	0.00392	0.00484	0.0008	0	0.0087	0.00303	0.00029	0.0003	0.00282	0.00667	0.0045	0	0.01096	0.02684	0.00647	0	0	0.00015	0	0	0	0	0.00184	0.00299	0	0.0002	0	0	0.00321	0.03827	0.00681	0.00763	0	0.00642
OFGB78117	0	0.00025	0.00054	0	0	0.00384	0.00034	0	0	0.0003	0	0.00887	0	0	0.00262	0.00794	0.002	0	0	0.00034	0	0	0	0	0.00446	0.00195	0.00589	0.01673	0.00025	3e-05	3e-05	0	0	0	0	0.00399
OFGB28682	0	0	0.00673	0	0.77558	0.42986	0	0	0.31029	0.96852	0	0.23665	0	0.00012	0	0.33404	1.38212	0	0	0	0	0	0	0	0	0	0.21461	0	1.54951	0.45597	0	0.52117	0	0.9388	0.49525	0.17761
OFGB43312	0	0	0	0	0.00969	0	0.00083	0	0	0.01518	0	0.04405	0	0	0.00413	0	0.00161	0	0.00572	0.00128	0.01641	0.00461	0	0	0	0	0.02158	0.00735	0.00154	0.00668	0	0.04516	0	0.03166	0	0.01123
OFGB9508	0	0	0	0	0	0	0	0.01521	0.00153	0	0	0	0	0	0.0149	0.01449	0	0	0	0.02687	0.2855	0.15478	0	0	0	0.03822	0.30413	0	0	0	0.03983	0.1122	0.05543	0.05293	0	0
Corynebacteriales	0	0	0	0	0	0	0	0	0	0	0	0	0	0	0.00325	0	0	0	0	0.00041	0	0	0	0	0	0	0	0	0	0	0	0	0	0	0	0

## Sheet: Family
clade_name	2AD-2m_S6	4AD-2m_S2	5AD-2m_S7	8AD-2m_S8	9AD-2m_S9	10AD-2m_S10	2AD-6m_S5	4AD-6m_S7	5AD-6m_S6	8AD-6m_S8	9AD-6m_S9	10AD-6m_S10	2AD-12m_S7	5AD-12m_S8	6AD-12m_S9	8AD-12m_S10	9AD-12m_S11	10AD-12m_S12	2WT-2m_S1	3WT-2m_S1	5WT-2m_S2	8WT-2m_S3	9WT-2m_S4	10WT-2m_S5	2WT-6m_S11	3WT-6m_S1	5WT-6m_S12	8WT-6m_S2	9WT-6m_S3	10WT-6m_S4	2WT-12m_S1	5WT-12m_S2	6WT-12m_S4	8WT-12m_S3	9WT-12m_S5	10WT-12m_S6
Muribaculaceae	45.398	58.6418	55.2577	34.8913	30.909	27.1607	42.2048	40.1167	39.9395	44.501	39.6388	36.4614	34.6262	5.30738	37.4845	25.4988	23.1714	44.5774	43.9047	36.8489	11.6875	32.0002	17.0839	27.0337	12.6191	20.7709	13.5074	19.5549	19.2997	32.028	38.3817	32.1825	16.0752	26.3364	15.8741	44.986
Lactobacillaceae	5.46762	4.97536	2.93114	3.44839	2.84193	2.63385	4.32931	8.80577	12.9502	9.28754	10.6936	7.98018	4.6963	47.8668	1.78931	2.57366	1.88248	10.7126	16.0685	14.0797	3.64664	3.9994	3.92857	30.4116	2.75153	1.31729	7.87721	4.35145	4.18657	17.4706	6.07378	2.35947	0.63169	8.50772	6.97777	7.71825
Lachnospiraceae	4.95923	2.41864	2.7371	9.23376	13.2472	10.4764	4.92095	5.98444	5.64476	2.74716	5.84592	6.74271	4.16789	8.02096	6.74344	8.909	13.8003	3.15126	3.68909	5.89462	14.4857	8.39979	13.8232	4.54612	22.474	19.4698	12.3768	9.73172	14.9149	4.27073	5.55942	8.49623	13.3469	7.40377	10.4981	2.6876
Turicibacteraceae	3.83759	1.84991	1.80776	1.51772	1.1994	1.36188	1.98271	2.84317	0	6.81376	0.13157	1.70447	0.39497	0.08783	1.03524	1.56692	1.20534	3.03793	0.19879	0.99663	0.01933	1.23412	0.08074	0.40371	0.00403	1.37392	0.1395	0.05675	1.00143	3.40136	8.92917	0.92999	1.04283	2.93452	2.12251	4.55233
Prevotellaceae	2.40373	1.33837	1.98667	1.41991	1.22129	3.25814	4.67803	2.8981	8.49173	8.36281	6.32262	5.01942	3.74686	0.30614	3.04704	4.82686	3.12534	4.48965	1.12153	0.32105	1.07243	1.59421	0.67068	0.31376	1.01368	1.93621	0.61987	1.33509	1.06137	0.83048	0.7769	3.42855	1.77273	3.69486	0.70335	1.46322
Odoribacteraceae	2.31751	1.17513	1.48305	1.68468	1.20043	2.06435	2.65532	2.49262	1.54928	1.52732	1.678	2.48487	1.83362	0.49879	2.18805	2.18532	2.12963	0.73345	1.66371	1.99297	2.48729	2.66592	2.09029	1.88497	1.37555	1.54206	2.4029	0.45434	1.51387	3.85034	2.20832	3.82095	2.51669	2.82825	2.54808	3.82812
FGB1765	2.26594	0.86109	2.24137	1.96605	2.29508	1.74195	1.58193	1.06839	1.59225	0.28222	1.19276	2.18138	5.16236	0.01215	1.59138	2.04338	2.44417	1.43546	0.72394	0.15454	0	0.54572	0.05656	0.00948	0.28291	0.28949	1.89526	0.32809	0.28419	0.2877	0.33856	1.16903	3.8961	2.03878	0.22295	1.98013
Rikenellaceae	1.99681	0.64753	1.12773	2.25283	2.23032	3.06681	3.32315	3.61095	3.27241	3.32067	3.53845	3.76228	2.90891	0.39664	2.10074	3.84508	3.58624	1.37905	4.9701	6.86264	5.49563	4.30901	2.94221	3.54348	5.06575	2.63044	3.94166	3.95964	5.5725	6.73942	3.51035	5.25847	2.27046	6.26402	5.09427	4.47547
FGB8118	1.468	0.56924	0.3285	1.31227	0.04074	5.53473	0.36188	0.20319	1.13167	0.45024	0.63781	0.43257	1.15256	1.05849	0.00481	0	1.98584	1.41766	0.39134	0.49866	2.01354	0.43012	0.36199	0.53096	2.16708	4.64907	0.44044	0.18609	5.49465	0.0927	0.00392	0.17218	0.02044	1.6211	0.0669	0.55694
FGB2838	1.07875	0.29266	0.78671	0.64151	0.68835	1.33951	0.70689	1.02616	0.07838	0.28652	0.19501	0.43756	0.25795	0	1.53822	0.74903	0.51481	0.03889	2.00923	1.67781	1.63182	1.39785	0.95519	1.74776	1.55691	0.66273	1.57602	0.72486	0.44715	0.83839	0.30657	0.51847	1.22032	0.55144	0.4085	0.34068
Clostridia_unclassified	1.06654	0.43803	0.23917	0.95222	2.47805	3.01443	0.72021	0.84764	0.84492	0.58243	0.41754	0.65254	0.56675	0.71697	0.84862	1.26073	1.95052	0.57065	0.32696	0.48666	1.75045	0.70991	1.9711	0.74025	1.8476	2.18975	1.51849	3.05751	2.3083	0.63219	0.49725	0.96742	1.9985	0.7326	2.50629	0.83631
Eubacteriaceae	0.91707	0.52945	0.31613	0.66899	1.05843	0.32196	0.77657	0.26865	0.2457	0.27129	0.80723	0.40565	0.82119	0.00945	1.80217	0.52656	1.62612	0.31086	1.03609	0.71221	3.64741	1.66739	3.54172	1.03145	2.06895	1.21249	5.97727	3.25852	1.60937	1.29326	0.55676	1.32173	4.85705	1.14501	1.95094	0.81932
Clostridiaceae	0.84336	0.17806	1.31559	2.74448	1.44869	1.59651	3.41442	2.80726	1.05772	1.60308	1.53257	2.64256	2.44282	3.43416	4.0733	2.95062	3.58229	2.74486	0.30033	0.54476	2.09396	1.33846	2.87551	0.49937	2.16587	2.96433	2.93707	2.36622	2.4298	1.09356	1.35046	1.78872	2.7283	0.88222	3.33818	0.67552
FGB9388	0.8084	0.62319	0.81711	0.50712	0.72478	0.59104	0.61056	0.36537	0.74839	1.02415	0.74867	0.60029	0.34859	0.00739	0.31116	0.39641	0.24428	0.07144	1.65532	1.5374	0.69361	0.81038	0.68186	1.46604	0.47065	0.28563	0.44015	0.85165	0.40938	1.35139	0.49511	0.50453	0.18164	0.50772	0.21602	0.73108
Erysipelotrichaceae	0.80442	0.2561	0.50249	0.19592	0.25742	0.40512	0.06455	0.15099	0.99022	0.25552	0.51762	0.164	9.06809	2.79753	0.26617	0.11309	0.16501	1.28324	0.51167	0.05721	0.02433	0.0437	0.1977	0.02818	0.01478	0.02588	0.0019	0.01551	0.02761	0.053	10.2344	0.22694	0.13045	0.13964	0.04609	0.18243
Bacteria_unclassified	0.80239	0.34232	0.26164	1.26282	1.3337	1.9816	1.63188	0.95341	0.33839	0.43544	0.76796	1.85355	0.68285	0.2068	2.1976	1.315	1.80358	0.42909	0.68448	1.38992	4.15634	1.20271	4.37038	0.91902	4.82581	3.89116	2.7546	2.81071	2.8825	1.17382	0.76812	1.49652	6.35104	1.71647	3.02607	0.57074
Bacteroidales_unclassified	0.76553	2.21629	3.91698	2.41863	0.89258	0.63475	0.57798	1.36445	1.17356	0.99585	1.5864	0.93857	1.30184	0.08405	0.62356	1.08749	0.69005	1.07086	0.88561	0.64686	0.48889	1.31789	0.38608	0.51386	0.18028	0.45514	0.15486	0.25139	0.35878	0.70659	0.50106	0.59479	0.43884	0.62002	0.24733	0.78179
FGB43028	0.71087	0.00526	0	0.97263	0	0	0.0004	0	0	0	0	0	0	0	0	0	0	0	0.00349	0.30931	0	0	0	0	1.40535	0	0	0	0	0	0	0	0	0	0	0
Eubacteriales_unclassified	0.63874	0.24722	0.61202	0.24739	0.90721	0.44293	0.80336	0.08122	0.84423	0.43796	0.04205	0.51495	0.55646	0.08063	0.62403	0.23355	0.04514	0.01704	0.05793	0.02051	0.1165	0.14694	0.10637	0.05174	0.18163	0.14233	0.17124	0.16591	0.12945	0.11892	0.10453	0.2288	0.07068	0.22244	0.20998	0.07527
Burkholderiaceae	0.61973	0.18418	0.43268	0.20142	0.20064	0.25551	0.32341	0.01432	0.87681	0.4913	0.28084	0.35714	0.08481	0.42054	0.04917	0.12291	0.09669	0.34497	0.54198	0.22257	0.11805	0.23321	0.1543	0.46965	0.10735	0.25769	0.03908	0.03595	0.14428	0.346	0.39746	0.297	0.18286	0.18027	0.2697	0.57227
Bacteroidaceae	0.60041	0.24316	0.87752	0.38753	0.82521	0.46607	0.18999	0.16319	0.19609	0.27882	1.82969	0.56189	1.24418	6.81223	0.52401	0.52589	0.71549	6.09273	0.55867	0.33059	0.21038	0.27226	0.13022	0.12405	0.14241	0.02977	0.13897	0.23912	0.05102	0.18492	0.08247	0.39989	0.30296	0.23033	0.01921	0.2689
Eggerthellaceae	0.54269	0.4838	0.33401	0.53795	0.53622	0.53609	0.50316	0.34386	0.51163	0.30952	0.52733	0.36521	0.42812	0.42779	0.7563	0.5309	0.69591	0.45416	0.5399	0.68994	0.31393	0.53204	0.53901	0.90243	0.37319	0.58561	0.31429	0.39358	0.64814	0.51777	0.54425	0.46602	0.51899	0.38766	0.66864	0.70029
FGB9633	0.44478	0.034	0.00568	0.1888	0.09033	0.6322	0.11998	0.04087	0.06957	0.1878	0.11411	0.08174	0.0892	0	0.16131	0.25734	0.1396	0.03034	0.02737	0.17784	1.40584	0.9501	1.02887	0.21248	0.76354	0.20252	0.15885	2.54547	0.33023	0.56053	0.16474	0.12987	0.33189	0.23213	3.68088	0.17433
FGB10290	0.3688	0.14255	0.27138	0.26609	0.16271	0.31019	0.39746	0.1262	0.04481	0.32807	0.37494	0.41154	0.2965	0	0.10368	0.18105	0.24536	0.07199	0.22553	0.07612	0.46407	0.38954	0.05135	0.06451	0.29862	0.62833	0.60021	0.30682	0.30542	0.34073	0.31391	0.60972	0.42579	0.84924	0.3845	0.26595
FGB78857	0.35128	0.09216	0.20867	0.94276	0.34326	0.49657	0.08968	0.28235	0.22839	0.47204	0.54536	0.27562	0.44093	0	0.9921	0.00544	0.67775	0.06705	0	0.11807	0.00434	0	0	0	1.32439	0.85506	0.51425	0.34585	1.42616	0.51776	0.24796	1.32807	0.99012	0.95779	0	0.43236
FGB10213	0.33092	0.27683	0.61317	0.37238	0.337	0.44839	0.03137	0.21836	1.31605	0.7761	0.97231	0.20572	0.72289	2.1418	0.81951	0.55654	0.4416	1.8121	0.03503	0.01634	0.01706	0.02687	0.03361	0.0074	0.00749	0.11502	0.00804	0.00694	0.01973	0.035	0.00948	0.04333	0.27855	0.0596	0.02146	0.0781
FGB9395	0.24785	0.18632	0.3654	0.27867	0.15244	0.15396	0.45612	0.10085	0.65351	0.37891	0.22754	0.70932	0.18853	0.37575	0.16521	0.47084	0.27444	0.2646	0.90792	0.37349	0.36755	1.02043	0.4039	0.68829	0.15979	0.18457	0.25844	0.14876	0.33533	0.80347	1.28528	0.96727	0.14938	0.83856	0.13904	0.85859
FGB73530	0.19336	0	0	0	0.09807	0.11902	0	0.0342	0	0	0	0	0	0	0.06932	0	0	0	0	0	0	0	0	0	0	0.01062	0	0	0	0	0	0	0.02137	0	0	0
FGB79152	0.18433	0.01974	0.04597	0.03678	0.04744	1.01095	0.79992	0	0.00798	0.01013	0.00367	0.2082	0	0	0	0.00196	0.00901	0	0.10611	0.02701	0.05827	0.08817	0	0.2004	0.05847	0.00289	0	0.24611	0.0351	0.37989	0.0176	0	0	0.23979	0.04357	0.19039
FGB28439	0.18078	0.22871	0.06297	0.26984	0.09588	0.06552	0.03073	0.04678	0.00381	0.00045	0.30918	0.03539	0.00421	0	0.03498	0.17195	0.07739	0	0.04447	0.16485	0.27163	0.04688	0.05989	0.02514	0.45762	0.09565	0.1889	0.11877	0.09073	0.0233	0.01891	0.04664	0.01801	0.09029	0.04329	0.00179
FGB9658	0.17151	0.06088	0.05958	0.08254	0.03271	0.24732	0.09305	0.06947	0.11839	0.06142	0.08206	0.0341	0.13176	0.4387	0.13735	0.01353	0.03743	0.08116	0.07043	0.07797	0.19076	0.06379	0.25323	0.14298	0.20694	0.22711	0.21955	0.36253	0.1759	0.148	0.0295	0.04967	0.21526	0.12876	0.60903	0.02671
FGB9827	0.15561	0.03237	0.07633	0.24169	0.25505	0.25409	0.11504	0.16989	0.13862	0.08136	0.17084	0.11833	0.18653	0.00219	0.27358	0.35595	0.37567	0.1034	0.01793	0.05013	0.16823	0.13669	0.28359	0.04186	0.18411	0.34263	0.11577	0.13544	0.20178	0.09221	0.03939	0.19311	0.4385	0.10596	0.25132	0.06884
Coriobacteriaceae	0.1507	0.13684	0.115	0.13737	0.16138	0.11734	0.22318	0.11949	0.14892	0.14759	0.16483	0.08723	0.17074	0.059	0.30577	0.167	0.22511	0.13444	0.07675	0.12027	0.03659	0.11039	0.10056	0.14967	0.09373	0.14909	0.07154	0.10728	0.14609	0.13398	0.14765	0.11807	0.1443	0.08206	0.10002	0.15108
FGB1791	0.14415	0.5684	0.36827	0.01194	0.01137	0.94558	0.23177	0.8592	0.02856	0.0172	0.17487	0.51848	0.05789	0.00878	0.13039	1.36818	0.35482	0.02442	0.02515	0.30593	2.39575	0.07089	0.05714	0.06606	0.07059	0.60389	2.28634	0.02664	0.22765	0.43537	0.04086	0.79024	0.46461	0.09152	0.20245	0.17377
FGB77250	0.14346	0.01639	0.01291	0.08761	0.07845	0.14159	0.03272	0.17809	0.03586	0.06414	0.06983	0.20036	0.11304	0.01979	0.03953	0.28154	0.10617	0.04266	0.0539	0.02458	0.62165	0.09742	0.2037	0.02894	0.26364	0.4158	0.31265	0.13308	0.32514	0.07995	0.10807	0.19223	0.90225	0.2546	0.17166	0.03953
FGB9512	0.14088	0.03088	0.06682	0.0293	0.06355	0.28449	0.03644	0.08827	0.00783	0.02821	0.02666	0.07371	0.03006	0	0.05729	0.02743	0.03528	0.01092	0.06323	0.16844	0.36477	0.14029	0.20562	0.10529	0.12675	0.06925	0.11073	1.30739	0.19569	0.06355	0.04961	0.03214	0.05401	0.17076	0.34613	0.00928
FGB28310	0.13809	0.17476	0.05577	1.64375	2.32056	0.6769	0.42054	0.2437	0.00125	0.04158	0.0507	0.11777	0.18103	0.00021	0.42723	0.66612	0.85895	0.02405	0.10134	0.38388	0.59438	0.91758	0.75142	0.20765	0.40701	0.35117	0.43268	0.84452	1.03944	0.14211	0.17807	0.40265	0.20596	0.14315	0.89053	0.48627
FGB9639	0.13455	0.00841	0.01286	0.0096	0.0268	0.10747	0.02879	0.07164	0.04558	0.06179	0.00727	0.02273	0.00953	0.03949	0.0214	0.04768	0.06723	0.00174	0.07193	0.08423	0.17955	0.20743	0.86548	0.11739	0.37773	0.38619	0.2038	0.26743	0.25293	0.16012	0.06687	0.10236	0.10644	0.05319	0.19675	0.08769
FGB2873	0.12239	0.00239	0.02168	0.22725	0.06695	0.04243	0.03863	0	0	0.00302	0.04603	0.04887	0.04473	0	0	0.06798	0.0095	0	0.00025	0.09823	0.21956	0.02435	0	0	0.05771	0	0.31954	0	0.03361	0.1173	0.02799	0.09598	0	0.00167	0.02676	0.0012
FGB2861	0.11697	0.01396	0	0.00773	0.01715	0.07014	0.05849	0.05604	0	0.00158	0.04047	0.01681	0	0	0	0	0.17094	0	0.12597	0.00039	0.12819	0.11141	0.00669	0.01715	0	0	0.13711	0.0111	0.00239	0	0.01811	0.09973	0.03261	0.00702	0.00984	0.05084
Atopobiaceae	0.10989	1.80774	1.59154	1.34813	0.60653	0.11023	0.53024	1.00519	0.24409	0.03999	0.03125	0.03147	0.34671	0.00108	0.72309	0.02623	0.03708	0.1092	0.01849	0.35633	0.004	0.00157	0.02741	0.00101	0.00552	0.00888	0	0	0.05695	0.01527	0.09259	0.89843	0.06224	0	0.04484	0.29107
FGB77306	0.1094	0.05165	0.03863	0.07075	0.06064	0.19938	0.10048	0.03032	0.3522	0.17534	0.02782	0.18316	0.10051	0.62247	0.06322	0.2065	0.11654	0.01802	0.1711	0.30784	2.32828	0.54441	0.1389	0.07221	1.20042	0.02818	0.51211	0.31023	0.44862	0.25682	0.14606	0.93603	0.13432	0.22814	0.97179	0.09282
FGB10299	0.10509	0.08833	0.11738	0.17947	0.0953	0.13362	0.21102	0.0896	0.02376	0.03767	0.0724	0.19223	0.107	0	0.16977	0.12148	0.1219	0.00695	0.00811	0.04271	0.01641	0.08481	0.01117	0.04519	0.05533	0.06042	0.18033	0.20155	0.05334	0.18588	0.15203	0.29501	0.19755	0.34234	0.05645	0.11075
Erysipelotrichales_unclassified	0.0975	0.08857	0.13114	0.03083	0.03335	0.06384	0.08446	0.01762	0.09054	0.12369	0.00845	0.0274	0.07276	0.29422	0.02926	0.25753	0.11263	0.03455	0.20666	0.14197	0.00959	0.04869	0.11889	0.01698	0.00407	0.01247	0.19442	0.05329	0.01509	0.05899	0.01097	0.11947	0.21302	0.01002	0.05969	0.12266
FGB77399	0.09623	0.00234	0	0	0.00083	0.00066	0.02523	0.00074	0	0	0	0.00293	0.00427	0	0	0	0	0	0.02307	0.00613	0.06358	0.02319	0.06149	0.01932	0.00359	0	0.00284	0	0.00822	0.02157	0	0	0.01025	0	0.00301	0
FGB37573	0.08347	0.09866	0.14589	0.09916	0.06543	0.05659	0.09369	0.03193	0.10789	0.11941	0.10874	0.1169	0.10629	0.00947	0.06092	0.07742	0.05485	0.05819	0.21588	0.11669	0.08338	0.15572	0.03951	0.08684	0.04001	0.02946	0.0598	0.08399	0.06203	0.13902	0.12688	0.16798	0.04249	0.13401	0.01901	0.15706
FGB10197	0.08147	0.36235	0.04375	0.2165	0.34396	0.20166	0.06611	0.16271	0.14438	0.05701	0.12689	0.67334	0.21311	0	0.36172	0.33799	0.32421	0.01279	0.01844	0.1111	0.6401	0.16814	0.12821	0.01895	0.08759	0.11736	0.31204	0.34088	0.31213	0.10253	0.02881	0.66394	0.55785	0.24837	0.14078	0.30089
FGB9960	0.07986	0.02976	0.06201	0.29395	0.28874	0.37189	0.05087	0.0852	0.15338	0.03442	0.24604	0.01473	0.02301	0	0.32709	0.14082	0.23558	0.07614	0.02503	0.0382	0.01895	0.00427	0.29067	0.03905	0.11314	0.30737	0.16381	0.0058	0.25254	0.01786	0.01586	0.09606	0.32419	0.0406	0.07413	0.00088
Pumilibacteraceae	0.05513	0.01163	0.06149	0.10476	0.06283	0.06039	0.06528	0.02277	0.00468	0.00705	0.02028	0.05234	0.04498	0	0.04496	0.06693	0.01733	0	0.07978	0.16767	0.12696	0.1847	0.19878	0.2605	0.26653	0.10194	0.31482	0.18884	0.21279	0.13793	0.00941	0.14902	0.17149	0.02443	0.08728	0.02836
FGB77305	0.04875	0.04151	0.30732	0.16325	0.12541	0.92661	0.89532	0.20681	0	0.35655	0	0.15093	9e-05	0	0.04949	1.9782	0.02894	0	0.10813	0.12451	0.01389	2.20446	6.16636	1.60166	1.30332	0.01671	0.59517	7.79588	0.44596	1.14048	0.59589	0.70775	0.00422	1.7234	3.1675	0.29327
FGB9506	0.04369	0.17481	0.1797	0.6086	0.01845	0.09764	0.22676	0.34263	0.00873	0.00227	0.44005	0.16208	0.0546	0	0.38937	0.37222	0.27195	0	0	0.02601	0.12496	0.00492	0.00311	0	0	0.02008	0.06405	0	0.02156	0.17423	0	0.30432	0.0275	0.02362	0.08106	0.06652
FGB10667	0.03808	0.12246	0.10291	0.28197	0.64698	0.04948	0	0.11818	0.03025	0.01942	0.15249	0.00181	0.49431	0	1.28931	0.21081	0	0.0084	0	0.00051	0	0	0	0	0.01586	0.03861	0.04898	0.01498	0.04602	0.01732	0.00937	0.0156	0	0.03708	0.10962	0.00316
FGB28941	0.0356	0.00149	0.00026	0	0.00105	0.01324	0	0.01614	0.00117	0.03011	0	0.00296	0.00154	0	0.01291	0	0.00274	0	0	0	0	0.05101	0	0.01402	0	0.03914	0.01932	0.01921	0.09945	0.05146	0.0157	0.27024	0.00789	0.00361	0.13798	0.04889
FGB9318	0.03491	0.02866	0.01947	0.11907	0.12078	0.11377	0.06459	0.05088	0.0217	0.05805	0.10283	0.1018	0.13478	0	0.21504	0.14334	0.14208	0.01531	0.07853	0.21504	0.17919	0.16474	0.07757	0.09861	0.17101	0.02995	0.16557	0.34163	0.10665	0.12676	0.34735	0.1672	0.10145	0.41839	0.24172	0.13748
FGB77153	0.02537	0.04657	0.01515	0.06876	0.02623	0.05548	0.05687	0.0384	0.03008	0.04075	0.02914	0.0473	0.08462	0.03687	0.04143	0.04505	0.12105	0.05903	0.01183	0.08981	0.00429	0.03606	0.05609	0.07032	0.05041	0.11333	0.0644	0.01413	0.07253	0.07412	0.03682	0.08617	0.04913	0.00971	0.11149	0.03821
FGB9629	0.02185	0.00506	0.01594	0.03005	0.03365	0.05685	0.00267	0.04048	0.27607	0.02132	0.01694	0.04238	0.07628	0	0.02689	0.25361	0.06439	0.01296	0.00598	0.06151	0.29017	0.03442	0.04184	0.00491	0.01359	0.05789	0.06087	0.08703	0.17594	0.0484	0.02542	0.0446	0.11869	0.04777	0.15204	0.0228
FGB77397	0.0164	0.0012	0	0.00804	0.0169	0.02607	0.00515	0.00222	0	0	0.00052	0	0.00218	0	0.00012	0.00271	0	0	0	0.00251	0.01673	0.00901	0.00889	0.00991	0	0.0008	0.00792	0	0	0.00381	0	0	0.00226	0	0	0
FGB9617	0.01535	0.01234	0.0193	0.00778	0.05569	0.03146	0.0344	0.0585	0.03928	0.02072	0.00087	0.04544	0.02853	0.06823	0.07609	0.04282	0.14568	0.01535	0.01127	0.00822	0	0.03345	0.02973	0.00624	0.09463	0.19189	0.05301	0.00723	0.04863	0	0.01606	0.029	0.09739	0.00709	0.06971	0.00973
FGB3023	0.01522	0.01949	0.02024	0.069	0.01136	0.07845	0.04591	0.07812	0.00047	0.02428	0.0609	0.04625	0.02269	0	0.04375	0.18409	0.04641	0	0.00708	0.0092	0.023	0.07255	0	0.01366	0.12902	0.05893	0.16887	0.08681	0.05865	0.0592	0.04943	0.03443	0.00038	0.10819	0.03792	0.01385
Streptococcaceae	0.01487	0.00512	0.01193	0.0005	0.00114	0.00144	0.01234	0.03081	0.02331	0.02245	0.03414	0.03613	0.0118	0.1598	0.01356	0.00772	0.00374	0.01276	0.01183	0.02559	0.00572	0.00494	7e-05	0.00525	0	0.01098	0.0283	0.00824	0.00146	0.02013	0.01237	0.01591	0.00756	0.04155	0.00087	0.01412
FGB1814	0.01464	0.00248	0.00134	0.02061	0.03703	0.02265	0.01462	0.00978	0.00472	0.00302	0.00813	0.00958	0.0202	0.00369	0.02837	0.02611	0.03673	0.00648	0.00221	0.00372	0.03333	0.01597	0.01829	0.00452	0.02816	0.03877	0.02427	0.02361	0.01976	0.00548	0.00832	0.01967	0.03816	0.00666	0.03372	0.00688
FGB30328	0.01371	0.01361	0	0.27214	0.04203	0.0916	0.00765	0	0	0.00419	0.18276	0.03508	0	0	0.01849	0.08248	0.01791	0	0	0.0098	0	0.01187	0	0	0.03795	0.00322	0.12515	0	0.17465	0.00637	0.00573	0.03292	0.01263	0.26718	0.03313	0.03298
Sutterellaceae	0.0122	0.58521	0.23311	0.32547	0.09759	0.02188	0.29539	0.47002	0	0.09606	0.24123	0.02849	0.44251	0.00302	0.77772	0.11572	0.2695	0.63452	0.02322	0.20669	0	0.01398	0.00034	0.00228	0.01714	0.03066	0	0	0.00802	0.01446	0.03548	0.01662	0.04752	0.0175	0.03497	0.05517
FGB77359	0.01045	0.00218	0.00588	0.04362	0.01364	0.04121	0.0316	0.02491	0.01019	0.00462	0.01565	0.04366	0.01823	0	0.04012	0.04488	0.10885	0.00553	0.01909	0.04863	1.09488	0.10651	0.67396	0.06185	0.05585	0.13954	0.10639	0.03885	0.08208	0.01741	0.02218	0.01065	0.42889	0.05151	0.04161	0.00478
FGB28386	0.00807	0.00336	0.00015	0.01244	0.01457	0.00628	0.00414	0.0039	0.01261	0	0.01652	0.00233	0.00863	0	0.01623	0.02236	0.01195	0	0.0119	0.01359	0.0264	0.00884	0	0.02052	0.01585	0.01654	0.0142	0	0.00387	0.00522	0	0.00419	0.02589	0	0.0051	0.00025
FGB1227	0.00678	0.00444	0.00964	0.0161	0.01714	0.01353	0.00699	0.00414	0.02005	0.008	0.00619	0.0045	0.00901	0	0.01276	0.01076	0.01004	0.00227	0.00609	0.00337	0	0.01013	0.00107	0.00156	0.00039	0	0.00217	0.00328	0.00262	0.00693	0.00336	0.01608	0.00798	0.01421	0.00563	0.0103
FGB10312	0.00631	0.00191	0.03481	0.00134	0.00017	0.01376	0	0	0	0.00881	0	0.00235	0.00837	0	0	0	0	0	0	0	0.00325	0	0	0	0.00159	0	0	0	0.0033	0	0	0.01988	0	0	0	0.00162
FGB77303	0.00595	0.00565	0.00259	0.05805	0.0629	0.02217	0.01436	0.01162	0.0119	0.00281	0.02113	0.02024	0.02192	0	0.02828	0.07059	0.08099	0	0.01444	0.01451	0.02259	0.02581	0.03139	0.01987	0.0531	0.03266	0.07904	0.04128	0.04071	0.02263	0.00377	0.02239	0.02342	0.01386	0.06001	0.0118
FGB9575	0.00464	0	0	0	0	0.00168	0	0	0	0	0	0.00616	0	0	0	0.03221	0.00303	0	0.00144	0	0	0.00162	0.00228	0.00357	0.00016	0	0	0.15992	0.00897	0	0	0.06898	0	0.0051	0.0058	0.06008
FGB72709	0.00409	0	0	0	0.00191	0	0.00112	0	0	0	0	0.0061	0	0	0.00353	0.00399	0.01398	0	0	0.00102	0	0.00662	0	0.00071	0.00806	0	0.01766	0.00104	0.0045	0.00242	0.00441	0.01679	0.00106	0	0.01396	0.00423
FGB9589	0.00361	0.01954	0.00094	0	0	0.02493	0.09917	0.04301	0.03994	0.00235	0.102	0	0	0.06502	0	0.35416	0.00131	0	0.03195	0.10482	0	0.05117	0.36735	0.0169	0.25123	0.10412	0.00108	0.03108	0.02025	0.04258	0.00635	0.04205	0.005	0.13637	0.04362	0.01874
FGB9836	0.00335	0	0	0.06905	0.00083	0.00308	0.00131	0	0	0	0	0	0.09322	0	0	0.30716	0.0071	0	0	0	0.00168	0	0.00679	0.00034	0.00593	0	0.00233	0.05438	0.00034	0.00063	0	0.00375	0	0.00362	0.01298	0
FGB10253	0.00322	0.00594	0.00564	0.07015	0.04215	0.00696	0	0.0035	0.01554	0.0027	0	0.02234	0.01307	0	0.03968	0.00338	0.01169	0.0002	0	0.01208	0	0.0286	0	0	0	0.03671	0.03014	0	0.00117	0.03414	0	0.04674	0	0	0	0.01471
FGB3057	0.00311	0.00877	0.01615	0.05728	0.04148	0.01608	0.01878	0.06487	0.013	0.01834	0.00533	0.04128	0.00815	0	0.0243	0.01975	0.08152	0.00194	0.00158	0.00238	0.0071	0.02264	0.00859	0.00058	0.05099	0.08696	0.03764	0.02985	0.15934	0.00511	0.01824	0.04045	0.03643	0.02527	0.03106	0.03487
FGB9622	0.00151	0.00109	0.00608	0.00904	0.00095	0.00169	0.003	0.00328	0.00104	0.00779	0.00173	0.00485	0.00244	0.00414	0.00336	0.00865	0.00912	0	0.01169	0.00726	0.00882	0.01007	0.04398	0.00861	0.03714	0.0161	0.00805	0.01314	0.01397	0.01033	0.02245	0.00215	0.01957	0.01431	0.01597	0.00169
FGB10287	0.00134	0	0	0	0	0.01355	0	0.01814	0	0.00209	0	0	0	0	0	0	0	0	0.01611	0	0	0.00354	0	0	0.28108	0	0.00547	0.00326	0	0	0.12721	0.07014	0	0	0	0
FGB9119	0.00062	0.09077	0.00026	0	0.01027	0.02111	0.02253	0	0.00314	0.06132	0	0.01852	0.10019	0	0	0.01604	0.02347	0.00435	0	0.00729	0	0	0	0	0	0.0461	0.00622	0	0	0.05247	0.04891	0.42885	0	0.08062	0.00456	0.21534
FGB2846	0.00046	0.00095	0	0.00621	0.0018	0	4e-05	0	0	0	0	0.01143	0.00355	0	0.01072	0	0.00131	0	0	0.00933	0.03109	0.00368	0.00325	0.00509	0.00452	0	0.00963	0	0.00213	0	0	0.00508	0.00175	0	0.00477	0
FGB10349	0.00034	0	0.0016	0	0.00675	6e-05	0.1393	0.004	0.0093	0.02642	0.00208	0	0.0029	0	0.00406	0.05292	0.03037	0	0.00911	0.01531	0.23727	0.00816	0.23369	0.0264	0.01989	0	0.00412	0.00019	0	0	0	0.1583	0.0004	0	0	0
Akkermansiaceae	0	0.2965	0.63277	0.33693	0	0	0	0.3795	0	0	0	0	1.43001	0	0	0.02713	0	0	0	0.01624	0.00155	0	0	0	0	0	0.00028	0	0	0	0	0.03739	0	0.14954	0	0
FGB78137	0	0.03366	0.08686	0.00292	0	0	0	0.004	0	0.0081	0	0	0	0	0.03622	1.21313	0	0	0	0	0.27509	0.06031	0	0	0	0	0.58985	0.57737	0	0	0	0.90533	0	0.43949	0	0
FGB2833	0	0.03092	0	0	0	0	0	0	0	0	0	0	0	0	0	0	0	0	0.02931	0.04421	0.20034	0	0	0	0	0	0.00119	0	0	0	0	0	0	0	0	0
FGB72896	0	0.01291	0	0	0.00138	0.0131	0.06335	0.00136	0	0.0165	0	0.00793	0.03285	0	0.00938	0.02508	0.00607	0.00633	0.0148	0.00332	0.00358	0.02266	0.02409	0.01002	0.01398	0.00728	0.0308	0.02587	0.01551	0.02017	0.0104	0.11424	0	0.05164	0.00592	0.0317
Christensenellaceae	0	0.01086	0.00938	0.01976	0.01614	0	0.00925	0.00608	0	0.00655	0.06437	0.01933	0.02928	0	0.08058	0.05101	0.01332	0	0.00701	0.00497	0.00902	0.01439	0.00017	0.00371	0.00291	0	0.01038	0.02254	0.00915	0.0314	0.00322	0.05927	0.00357	0.03567	0	0.02493
FGB9495	0	0.00922	0	0	0	0	0	0.03162	0	0	0	0	0	0	0.00018	0	0	0	0	0.1796	0	0	0	0	0.22748	0.06245	0	0	0	0	0.06366	0	0.11343	0	0	0
FGB9656	0	0.00767	0.00412	0	0	0.18956	0.023	0.01268	0.01595	0.02779	0.0058	0.05037	0	0.7973	0.02214	0.14057	0.09399	0.0232	0.00759	0.04597	0.65905	0.05484	0.01206	0.03346	0.10775	0.06369	0.26897	0.33983	0.11065	0.05143	0.01419	0.02497	0.07121	0.08661	0.57212	0.01737
FGB9659	0	0.00171	0.00364	0	0.00433	0	0.00075	0	0.03396	0	0.00176	0.00244	0	0	0	0	0.00169	0	0.23818	0.05631	0.02938	0.07778	0.37047	0.02888	0.08652	0	0.17183	0.02867	0.06473	0.06913	0.00083	0.07729	0	0.06004	0.01253	0.02041
FGB9660	0	0.00103	0.57655	0	0.04978	0.78498	0	0.89752	0.83659	0.00415	0.14238	0.71476	0	0	0	1.08349	0	0.62026	0.38566	0	1.95116	0.76813	2.41291	0.59809	0	1.81476	0.52034	1.37739	0.00068	0.05198	0.27053	0.58127	1.07482	0.07435	1.01767	0.46844
Staphylococcaceae	0	0.00077	0	0	0	0	0	0	0	0	0.00545	0.01508	0	0.00153	0.06338	0	0	0	0	0.03762	0	0	0	0	0	0	0	0	0	0.02401	0	0	0.00537	0	0	0
FGB1767	0	0.00043	0.00392	0.00484	0.0008	0	0.0087	0.00303	0.00029	0.0003	0.00282	0.00667	0.0045	0	0.01096	0.02684	0.00647	0	0	0.00015	0	0	0	0	0.00184	0.00299	0	0.0002	0	0	0.00321	0.03827	0.00681	0.00763	0	0.00642
FGB78117	0	0.00025	0.00054	0	0	0.00384	0.00034	0	0	0.0003	0	0.00887	0	0	0.00262	0.00794	0.002	0	0	0.00034	0	0	0	0	0.00446	0.00195	0.00589	0.01673	0.00025	3e-05	3e-05	0	0	0	0	0.00399
FGB28682	0	0	0.00673	0	0.77558	0.42986	0	0	0.31029	0.96852	0	0.23665	0	0.00012	0	0.33404	1.38212	0	0	0	0	0	0	0	0	0	0.21461	0	1.54951	0.45597	0	0.52117	0	0.9388	0.49525	0.17761
Peptostreptococcaceae	0	0	0	0.05358	0	0	0.06862	0	0.00196	0.15762	0	0	0.29728	0.5707	0.07203	0.20927	0	0.00019	0	0	0	0.01617	0	0	0.02671	0.02298	0.00906	0.0017	0	0	0.55034	0.05416	0.00325	0.45947	0	0
FGB43312	0	0	0	0	0.00969	0	0.00083	0	0	0.01518	0	0.04405	0	0	0.00413	0	0.00161	0	0.00572	0.00128	0.01641	0.00461	0	0	0	0	0.02158	0.00735	0.00154	0.00668	0	0.04516	0	0.03166	0	0.01123
FGB9508	0	0	0	0	0	0	0	0.01521	0.00153	0	0	0	0	0	0.0149	0.01449	0	0	0	0.02687	0.2855	0.15478	0	0	0	0.03822	0.30413	0	0	0	0.03983	0.1122	0.05543	0.05293	0	0
Thermoactinomycetaceae	0	0	0	0	0	0	0	0	0	0	0	0	0	0.00167	0	0	0	0	0	8e-05	0	0	0	0	0	0	0	0	0	0	0	0	0	0	0	0
Aerococcaceae	0	0	0	0	0	0	0	0	0	0	0	0	0	0	0.01517	0	0	0	0	0.00164	0	0	0	0	0	0	0	0	0	0	0	0	0.00011	0	0	0
Corynebacteriaceae	0	0	0	0	0	0	0	0	0	0	0	0	0	0	0.00325	0	0	0	0	0.00041	0	0	0	0	0	0	0	0	0	0	0	0	0	0	0	0

## Sheet: Genus
clade_name	2AD-2m_S6	4AD-2m_S2	5AD-2m_S7	8AD-2m_S8	9AD-2m_S9	10AD-2m_S10	2AD-6m_S5	4AD-6m_S7	5AD-6m_S6	8AD-6m_S8	9AD-6m_S9	10AD-6m_S10	2AD-12m_S7	5AD-12m_S8	6AD-12m_S9	8AD-12m_S10	9AD-12m_S11	10AD-12m_S12	2WT-2m_S1	3WT-2m_S1	5WT-2m_S2	8WT-2m_S3	9WT-2m_S4	10WT-2m_S5	2WT-6m_S11	3WT-6m_S1	5WT-6m_S12	8WT-6m_S2	9WT-6m_S3	10WT-6m_S4	2WT-12m_S1	5WT-12m_S2	6WT-12m_S4	8WT-12m_S3	9WT-12m_S5	10WT-12m_S6
Muribaculaceae_unclassified	13.8221	14.2022	10.8546	7.44888	7.16438	8.048	7.04138	7.22551	8.17153	9.07961	9.68404	8.16176	7.39416	2.01577	6.63672	4.93893	4.82947	9.22475	11.0781	10.3584	3.30539	8.15163	3.74066	6.42059	2.91273	3.94392	2.91898	2.83721	3.9112	9.83783	7.37986	4.5776	2.50089	3.23716	3.2834	9.02911
Duncaniella	9.76448	10.7865	15.4115	8.47198	4.41721	4.34949	14.0186	6.17905	13.9797	15.0605	6.86477	7.54997	7.64348	1.97304	6.56818	6.50797	3.3953	15.0048	13.5545	9.73165	4.49214	9.16659	5.48771	7.74934	4.32626	5.89716	4.39075	7.06003	4.52616	9.88145	10.5593	9.84938	3.92465	10.5236	3.81227	13.2813
Muribaculum	8.43824	11.053	12.03	8.09662	4.09426	2.83957	6.29971	16.6282	5.39102	5.8782	5.99812	6.80776	8.72449	0.41506	13.7215	5.48661	6.79776	9.90478	2.21529	2.4131	0.29184	2.80663	0.69973	0.74009	1.19735	2.82621	0.33889	1.48136	1.52685	2.4548	6.29289	4.79101	3.11418	3.17836	1.04582	6.86838
Turicibacter	3.83759	1.84991	1.80776	1.51772	1.1994	1.36188	1.98271	2.84317	0	6.81376	0.13157	1.70447	0.39497	0.08783	1.03524	1.56692	1.20534	3.03793	0.19879	0.99663	0.01933	1.23412	0.08074	0.40371	0.00403	1.37392	0.1395	0.05675	1.00143	3.40136	8.92917	0.92999	1.04283	2.93452	2.12251	4.55233
Paramuribaculum	3.70085	5.05964	5.57489	3.35762	2.49623	2.39119	3.6547	2.07967	3.17266	4.2913	3.61363	3.01605	3.1229	0.01607	2.12262	2.38394	1.81251	1.75101	6.93184	7.66077	1.32467	4.31323	2.17472	6.18114	1.47509	2.42782	2.02432	3.48847	2.83431	0.32594	4.47224	2.85007	1.13739	2.18821	1.63853	5.00362
Lachnospiraceae_unclassified	3.25424	0.97715	1.46066	2.74681	9.50202	6.86407	2.4999	2.8762	3.53864	1.7838	2.43727	4.82459	2.27211	5.27839	3.54723	5.58142	7.9977	2.57001	1.38362	1.97988	4.10744	2.74845	8.38655	1.93418	9.61343	14.3979	3.90743	2.8971	10.8248	2.41735	3.36915	3.06881	10.22	2.9783	4.84257	1.29885
GGB27892	2.50317	2.76557	2.41553	1.69983	1.33841	1.6526	0.47403	0.63202	0.78023	0.87076	0.83577	0.81933	0.50934	0.05122	0.59415	0.52334	0.41329	0.64108	1.29227	0.79698	0.15546	1.39078	0.56222	0.4606	0.23139	0.31578	0.20919	0.22427	0.24784	0.6342	0.42151	0.44117	0.31536	0.5777	0.18111	0.38605
GGB24148	2.44541	3.30958	1.88544	1.69376	1.48038	1.62109	4.90559	2.42839	2.95963	4.25982	2.09139	2.64161	2.77582	0.01368	3.03541	2.06512	1.91892	3.25138	1.9132	1.26085	0.47525	1.57932	1.00368	0.41906	0.98051	1.21638	1.4167	1.22273	1.57746	2.05288	5.04094	3.83863	1.3598	2.82427	1.75554	3.42239
Prevotella	2.40373	1.33837	1.98667	1.41991	1.22129	3.25814	4.67803	2.8981	8.49173	8.36281	6.32262	5.01942	3.74686	0.30614	3.04704	4.82686	3.12534	4.48965	1.12153	0.32105	1.07243	1.59421	0.67068	0.31376	1.01368	1.93621	0.61987	1.33509	1.06137	0.83048	0.7769	3.42855	1.77273	3.69486	0.70335	1.46322
Lactobacillus	2.21224	3.12281	1.31373	2.2137	1.82301	0.5798	2.70192	5.3906	5.79913	5.69644	5.73985	3.90516	3.00538	14.8644	1.12782	1.73266	1.03554	2.17386	11.2838	7.38301	2.80473	2.50544	2.35097	3.4844	1.29598	0.74263	3.31044	2.4145	2.82752	8.45196	3.6871	1.43844	0.3926	2.88358	5.17489	4.2715
Ligilactobacillus	2.10764	0.43537	1.00679	0.1131	0.19069	1.62042	0.27808	1.02224	4.23065	0.63924	1.41492	1.52817	0.231	27.4153	0.34948	0.15761	0.34076	6.19253	1.40867	3.08532	0.1997	0.51816	1.05887	23.3459	0.63648	0.11521	2.30105	0.80045	0.27498	4.93717	0.5853	0.46787	0.09997	1.6247	0.35486	1.86418
Odoribacter	1.93701	0.99213	1.21091	1.25223	1.0107	1.29115	1.71936	1.755	1.09479	1.30027	1.15628	1.78165	1.31986	0.0304	1.79144	1.46408	1.29942	0.49245	0.77347	0.98569	0.72156	1.41566	0.69734	0.58154	0.7213	1.18331	1.00107	0.43072	0.6106	1.40112	1.07104	1.88566	1.43527	1.02805	1.01151	1.72226
GGB29005	1.468	0.56518	0.3285	1.31227	0.04074	5.53473	0.36188	0.03439	1.13167	0.45024	0.03287	0.43257	1.15256	0.0011	0.00481	0	1.98584	1.41766	0.39134	0.49866	2.01354	0.43012	0.36105	0.52995	2.16708	4.64907	0.44026	0.18609	5.49465	0.0927	0.00237	0.16319	0.02044	1.6211	0.0669	0.55694
GGB14001	1.42245	3.81175	2.40377	0.9055	1.11732	1.3966	0.81736	1.1994	0.75925	1.38955	1.93599	1.35961	1.23325	0.06273	0.73077	0.60182	0.38948	1.82871	0.80532	1.29093	0.26505	0.55613	0.98508	0.46544	0.25123	0.82501	0.38184	0.26571	0.63515	0.92914	1.28998	1.2369	0.43297	0.40368	0.39008	0.92237
Alistipes	1.3558	0.05632	0.7874	1.90286	1.70708	1.91117	2.11542	2.60576	1.82409	1.85994	1.69827	2.43449	1.84448	0.00488	1.63545	2.50086	2.62043	0.58813	4.14065	4.30702	3.36972	3.20551	2.04005	2.45773	3.58646	1.9643	0.00813	3.21689	3.77406	4.00604	1.96614	1.74273	1.79202	4.74041	3.41971	2.47555
GGB27876	1.28805	1.52374	1.58358	0.90929	0.87745	0.95575	3.05565	1.50863	2.91099	1.83565	0.79647	2.26565	1.23811	0.03944	1.20429	1.17587	0.51981	0.32363	2.82898	0.81	0.84849	1.63717	1.32664	2.72584	0.20059	0.74399	1.01969	1.97517	1.04101	2.58295	0.041	2.35206	0.51537	1.66358	0.3019	2.96643
Limosilactobacillus	1.14774	1.41718	0.61062	1.1216	0.82822	0.43364	1.34931	2.39293	2.92043	2.95186	3.53884	2.54685	1.45992	5.58711	0.31201	0.68338	0.50618	2.34623	3.37603	3.61135	0.6422	0.9758	0.51874	3.58127	0.81907	0.45946	2.26572	1.1365	1.08407	4.08147	1.80138	0.45316	0.13912	3.99944	1.44802	1.58257
GGB31835	1.10722	0.66735	2.04031	1.62962	1.70435	1.23853	0	0.72048	0	0	0.71443	0	2.66626	0.00562	1.18631	1.35415	0.84926	1.28948	0	0.00215	0	0	0	0	0.19616	0.19498	0.01613	0.06833	0.11867	0.07913	0.12954	0.13463	3.48399	1.35476	0.02937	0.7114
GGB27866	0.8084	0.62319	0.81711	0.50712	0.72478	0.59104	0.61056	0.36537	0.74839	1.02415	0.74867	0.60029	0.34859	0.00739	0.31116	0.39641	0.24428	0.07144	1.65532	1.5374	0.69361	0.81038	0.68186	1.46604	0.47065	0.28563	0.44015	0.85165	0.40938	1.35139	0.49511	0.50453	0.18164	0.50772	0.21602	0.73108
GGB31184	0.8001	0.21715	0.27117	0.12705	0.06632	0.40512	0.06455	0.04891	0.74531	0.25552	0.22748	0.05355	0.17985	0.49377	0.18112	0.08663	0.06483	0.17731	0.43908	0.03577	0.0237	0.03649	0.18445	0.01603	0.01478	0.01417	0.0019	0.0019	0.01975	0.03968	0.01215	0.21547	0.08123	0.13785	0.04609	0.14586
Bacteroidales_unclassified	0.76553	2.21629	3.91698	2.41863	0.89258	0.63475	0.57798	1.36445	1.17356	0.99585	1.5864	0.93857	1.30184	0.08405	0.62356	1.08749	0.69005	1.07086	0.88561	0.64686	0.48889	1.31789	0.38608	0.51386	0.18028	0.45514	0.15486	0.25139	0.35878	0.70659	0.50106	0.59479	0.43884	0.62002	0.24733	0.78179
GGB70489	0.71087	0.00526	0	0.97263	0	0	0.0004	0	0	0	0	0	0	0	0	0	0	0	0.00349	0.30931	0	0	0	0	1.40535	0	0	0	0	0	0	0	0	0	0	0
GGB27849	0.67675	1.03444	1.17676	0.60048	0.60043	0.25011	0.71894	0.99972	0.68358	0.59939	0.60971	0.61436	0.5265	0.00027	0.62957	0.32398	0.42385	0.46049	0.38563	0.20046	0.06167	0.14092	0.23038	0.08765	0.26281	0.42464	0.04884	0.07204	0.27039	0.28385	0.56425	0.51874	0.17447	0.11042	0.13311	0.30919
Burkholderiaceae_unclassified	0.61973	0.18418	0.43268	0.20142	0.20064	0.25551	0.32341	0.01432	0.87681	0.4913	0.28084	0.35714	0.08481	0.42054	0.04917	0.12291	0.09669	0.34497	0.54198	0.22257	0.11805	0.23321	0.1543	0.46965	0.10735	0.25769	0.03908	0.03595	0.14428	0.346	0.39746	0.297	0.18286	0.18027	0.2697	0.57227
GGB81440	0.60947	0.25548	0.14541	0.49487	1.77971	2.23399	0.07162	0.50421	0.72612	0.39302	0.00067	0.13553	0.02393	0.25265	0.44102	0.35302	0.83929	0.43132	0.22	0.04831	1.1017	0.09811	1.45555	0.66185	0.38788	0.75573	0.11773	1.25598	0.94695	0.12394	0.0067	0.02369	1.26633	0.0026	0.51496	0.60667
Bacteroides	0.60041	0.24316	0.87752	0.38753	0.82521	0.46607	0.18999	0.16319	0.19609	0.27882	1.82969	0.56189	1.24418	6.81223	0.52401	0.52589	0.71549	6.09273	0.55867	0.33059	0.21038	0.27226	0.13022	0.12405	0.14241	0.02977	0.13897	0.23912	0.05102	0.18492	0.08247	0.39989	0.30296	0.23033	0.01921	0.2689
GGB28416	0.59675	0.02191	0	0.05753	0.04499	0.07996	0.44537	0.00078	0	0	0.00789	0.02104	0.04317	0	0.99106	0	0.19871	0	0.07976	0.54979	0	0	0.0164	0.03844	0.02924	0.01089	0	0	0	0.03638	0.01259	0	0.43037	0.03852	0	0.02784
GGB28990	0.57879	0	0	0	0.77113	0.07495	0.00467	0	0	0	0	0	0.27269	0	0	0	0	0	0.07939	0.17599	0.14152	0	0.3613	0	0.83962	0.14034	0	0	0	0	0.03367	0	0.22016	0	0	0
GGB24132	0.56359	0.48462	0.83737	0.62252	0.71989	0.34156	0.45504	0.38028	0.11264	0.33807	0.53348	0.55469	0.30076	0.00142	0.58009	0.26255	0.27835	0.35011	0.36272	0.2402	0.08483	0.30259	0.16393	0.31145	0.08063	0.14422	0.09503	0.15286	0.36316	0.48979	0.62657	0.41278	0.15666	0.32429	0.26743	0.54253
Bacteria_unclassified	0.55209	0.1997	0.18143	1.09318	0.83338	1.7904	1.09572	0.73486	0.2985	0.35027	0.4889	1.63039	0.55146	0.18982	1.88136	0.68735	1.58838	0.31931	0.23422	0.42788	1.82296	0.56902	2.23833	0.42498	1.71476	1.97547	2.00947	1.50801	1.6392	0.54448	0.49646	1.25862	5.24928	0.99501	1.66066	0.34566
GGB3793	0.54137	0.58038	0.24986	0.9271	1.34333	1.86099	0.20222	2.00674	0.51494	0.22392	0.15773	0.72235	0.45915	1.9266	0.14819	1.92831	1.95195	0.02137	0.5596	0.69949	4.64954	0.12018	0	0.33022	0.16383	0.83631	3.20962	0.52501	0.00415	0.63934	0.27116	0.6026	0.11473	0.0244	2.48959	0.4291
Adlercreutzia	0.48954	0.45436	0.30884	0.47187	0.41066	0.41463	0.43618	0.26452	0.5087	0.25489	0.51422	0.32735	0.35756	0.42779	0.59787	0.48562	0.58386	0.44086	0.52425	0.61899	0.27754	0.45133	0.45332	0.75077	0.3205	0.44704	0.2545	0.31024	0.45376	0.46059	0.455	0.35552	0.36527	0.35899	0.47362	0.60929
Eubacteriales_unclassified	0.47317	0.23594	0.54421	0.18769	0.65016	0.36129	0.69679	0.02208	0.80068	0.39041	0	0.46725	0.5261	0	0.568	0.03735	0	0	0	0	0	0	0	0	0	0	0	0	0	0	0	0	0	0	0	0
GGB30454	0.45613	0.10802	0.20429	0.90039	1.4286	0.44957	0.59758	0.20482	0.09347	0.28541	0.14658	0.15949	0.3075	0	0.17942	0.27267	0.30467	0.01379	0.08738	0.13062	0.40461	0.16506	0.3559	0.20487	0.74985	0.45658	0.40696	0.2858	0.46096	0.17024	0.25985	0.20772	0.40969	0.28694	1.24551	0.12471
GGB28248	0.3805	0.183	0.27214	0.43246	0.18973	0.7732	0.93596	0.73762	0.45449	0.22704	0.52172	0.70322	0.51376	0.46839	0.39662	0.72124	0.83021	0.241	0.89024	1.00729	1.76574	1.25026	1.39295	1.30342	0.65425	0.35875	1.40182	0.02362	0.90328	2.44922	1.13728	1.93529	1.08142	1.8002	1.53657	2.10585
GGB31438	0.3688	0.14255	0.27138	0.26609	0.16271	0.31019	0.39746	0.1262	0.04481	0.32807	0.37494	0.41154	0.2965	0	0.10368	0.18105	0.24536	0.07199	0.22553	0.07612	0.46407	0.38954	0.05135	0.06451	0.29862	0.62833	0.60021	0.30682	0.30542	0.34073	0.31391	0.60972	0.42579	0.84924	0.3845	0.26595
GGB27778	0.3665	0.41604	0.07393	0.15711	0.35034	0.78821	0.90529	0.74945	0.48502	0.59291	1.04673	0.64453	0.61617	0	0.3111	0.79658	0.64956	0.17095	0.46089	1.44716	1.01725	0.4212	0.31482	0.42589	1.28063	0.29272	2.9891	0.2785	1.29436	1.51002	1.09663	2.15224	0.24746	0.78502	1.31843	1.16
GGB31839	0.35284	0.03145	0.00104	0.00245	0.0937	0.05722	0.93966	0.04313	0.61939	0.0697	0.00249	1.54822	0.14339	0.00389	0.00029	0.05842	1.05195	0	0.60869	0.02138	0	0.01978	0.04342	0	0	0	0.98608	0	0.02124	0	0	0.34179	0.00726	0.01881	0.04792	0.16913
Clostridiaceae_unclassified	0.35256	0.05093	0.0933	0.20833	0.57584	0.91879	0.15675	0.32512	0.23467	0.12816	0.26786	0.20473	0.10366	0.4857	0.19969	0.31828	0.98637	0.04345	0.16454	0.29941	0.96241	0.59872	1.54054	0.2529	0.68402	1.47399	1.6233	1.31162	1.16651	0.54241	0.28568	0.61211	0.78128	0.09568	1.8487	0.34329
GGB28930	0.35128	0.09216	0.20867	0.94276	0.34326	0.49657	0.08968	0.28235	0.22839	0.47204	0.54536	0.27562	0.44093	0	0.9921	0.00544	0.67775	0.06705	0	0.11807	0.00434	0	0	0	1.32439	0.85506	0.51425	0.34585	1.42616	0.51776	0.24796	1.32807	0.99012	0.95779	0	0.43236
Oscillospiraceae_unclassified	0.33222	0.08758	0.08532	0.43998	0.55959	0.40354	0.29963	0.27208	0.12132	0.1072	0.57669	0.19129	0.55029	0.0033	0.30001	0.6339	0.7345	0.06647	0.05264	0.15586	0.98205	0.61696	0.68385	0.14513	0.72742	0.58456	0.77717	0.61119	0.63126	0.13646	0.16269	0.30683	0.62545	0.35211	0.56872	0.09395
GGB31179	0.33092	0.27683	0.61317	0.37238	0.337	0.44839	0.03137	0.21836	1.31605	0.7761	0.97231	0.20572	0.72289	2.1418	0.81951	0.55654	0.4416	1.8121	0.03503	0.01634	0.01706	0.02687	0.03361	0.0074	0.00749	0.11502	0.00804	0.00694	0.01973	0.035	0.00948	0.04333	0.27855	0.0596	0.02146	0.0781
GGB28802	0.30971	0.07355	0	7e-05	1.08796	0.53351	0.56479	0.01223	0	0.13722	0.01708	0.01131	0.04655	0	0	0	0.00719	0.0132	0.20126	0.18262	0.12235	0.64812	0.86687	0.30175	0.42036	0.04765	0.92896	1.48498	1.01766	0.17211	0.20781	0.24682	0.00252	0.27866	1.03221	0.07158
GGB31841	0.3081	0.03542	0.00497	0.12068	0.2925	0.00307	0.0899	0.00533	0.73297	0.06422	0.12683	0	1.5017	0	0.07357	0.13031	0.00397	0.11856	0	0	0	0	0	0	0	0	0	0	0.00018	0	0	0	0	0.05498	0.00698	0
GGB24146	0.2769	0.42348	0.48887	0.38345	0.19807	0.18956	0.30511	0.18258	0.35301	0.39456	0.30395	0.4116	0.22296	0.01823	0.22199	0.19159	0.23815	0.26984	0.31464	0.1818	0.08604	0.33223	0.13903	0.14337	0.1148	0.0995	0.06607	0.19998	0.13988	0.24269	0.39864	0.23243	0.10125	0.19011	0.12813	0.32024
Anaerotruncus	0.26432	0.14193	0.08192	0.1184	0.05437	0.56028	0.2215	0.14085	0	0.08233	0.00494	0.18233	0.00869	0.18567	0.024	0.34807	0.11285	0.15717	0.04066	0.05667	0.05924	0.13485	0.38681	0.0789	0.51162	0.00874	0	0.81806	0.35155	0.02917	0.07045	0	0.03827	0.27665	0.22766	0.10904
GGB27929	0.24785	0.18632	0.3654	0.27867	0.15244	0.15396	0.45612	0.10085	0.65351	0.37891	0.22754	0.70932	0.18853	0.37575	0.16521	0.47084	0.27444	0.2646	0.90792	0.37349	0.36755	1.02043	0.4039	0.68829	0.15979	0.18457	0.25844	0.14876	0.33533	0.80347	1.28528	0.96727	0.14938	0.83856	0.13904	0.85859
GGB27792	0.23092	0.14113	0.13815	0.12733	0.10754	0.296	0.21585	0.23166	0.45297	0.72531	0.60848	0.53748	0.33662	0.32856	0.10464	0.31958	0.25094	0.42453	0.3071	1.0685	0.87067	0.50246	0.56019	0.61783	0.17136	0.30577	0.80674	0.4223	0.4653	1.13496	0.41501	0.96904	0.16093	0.603	0.34746	0.7723
GGB28883	0.22989	0.01648	0	0.03334	0	0	0	0	0.01835	0	0.00323	0.02496	0.01274	0	0.01225	0.02144	0.05567	0.00387	0.01899	0.15942	0	0.88687	0.86161	0.20579	0.61837	0.01669	0	0.01453	0	0.54195	0	0	0.08619	0.18358	0	0.14954
GGB31822	0.22689	0.02227	0.05493	0.03236	0.05812	0.2227	0.11245	0.06977	0.0094	0.00989	0.12478	0.38688	0.35877	0.00263	0.01562	0.12241	0.23844	0.0038	0	0.02156	0	0.41082	0	0	0	0.0102	0.79441	0.10562	0.05142	0.12988	0.01157	0.33819	0.19599	0.28337	0.06904	0.93324
GGB28790	0.22389	0.01009	0	0.05126	0.00036	0.02213	0.55932	0.02106	0.00624	0.00785	0	0.00158	0	0.00729	0.00253	0	0	0.05446	0.10257	0.02842	2.74208	0.0552	1.78751	0.31901	0.73196	0.37483	0.40376	0.28942	0.10809	0.23517	0.02314	0.51478	0.0144	0	0.19136	0.03721
Clostridia_unclassified	0.22303	0.12718	0.09376	0.45293	0.57203	0.60317	0.43844	0.2485	0.11537	0.15516	0.093	0.19036	0.24157	0.43633	0.35486	0.80305	0.98605	0.13933	0.09484	0.17125	0.49617	0.50535	0.35661	0.04808	1.07017	1.04502	0.63843	0.59306	1.17675	0.1247	0.32707	0.45007	0.44491	0.42932	0.91258	0.17641
GGB28949	0.19917	0.02024	0.01498	0.04762	0.29164	0.05814	0.05036	0.10307	0.31066	0.01306	0.12552	0.07516	0.44478	0.71782	0.19137	0.04242	0.26406	0.28473	0.03698	0.0682	0.15487	0.01587	0.33052	0.03494	0.22407	0.90748	0.0698	0.07735	0.28957	0.04465	0.06383	0.06122	0.75588	0.03838	0.37501	0.03581
GGB28825	0.19336	0	0	0	0.09807	0.11902	0	0.0342	0	0	0	0	0	0	0.06932	0	0	0	0	0	0	0	0	0	0	0.01062	0	0	0	0	0	0	0.02137	0	0	0
GGB75040	0.19123	0.08786	0.12864	0.04345	0.09698	0.02871	0.02772	0.02468	0.01107	0.05937	0.03205	0.01808	0.01133	0	0.05099	0.00345	0.01594	0.00665	0.11722	0.01305	0.12369	0.07327	0.01306	0.03032	0.04497	0.01577	0.00329	0.0043	0.04389	0.00471	0.00044	0.0143	0.01586	0.00212	0	0.01717
GGB31440	0.18433	0.01974	0.04597	0.03678	0.04744	1.01095	0.79992	0	0.00798	0.01013	0.00367	0.2082	0	0	0	0.00196	0.00901	0	0.10611	0.02701	0.05827	0.08817	0	0.2004	0.05847	0.00289	0	0.24611	0.0351	0.37989	0.0176	0	0	0.23979	0.04357	0.19039
GGB42327	0.18078	0.07037	0.04278	0.07899	0.08724	0.0357	0.03073	0.04678	0.00381	0	0.04367	0.03539	0.00421	0	0.03498	0.02236	0.03453	0	0.01199	0.02176	0.11854	0.04688	0.05989	0.02514	0.09567	0.05645	0.12661	0.03636	0.02931	0.0233	0.00786	0.02821	0.00821	0.02136	0.02141	0.00138
GGB27893	0.17882	0.09407	0.24358	0.12352	0.11628	0.10982	0.27391	0.11951	0.54248	0.31986	0.34959	0.27361	0.42468	0.48153	0.24991	0.3497	0.2281	0.49392	0.32081	0.15127	0.08886	0.17086	0.10529	0.16063	0.06951	0.06633	0.09542	0.13464	0.10824	0.16565	0.18931	0.2815	0.1098	0.22564	0.06872	0.30844
GGB30286	0.16484	0.00929	0.06722	0.05874	0.25588	0.08083	0.10333	0.05759	0.04355	0.04664	0.04163	0.04594	0.03016	0.08063	0.05597	0.19505	0.04422	0.01704	0.01871	0.01109	0.09164	0.07365	0.07809	0.03319	0.1636	0.1293	0.15879	0.13109	0.1115	0.0548	0.06728	0.18693	0.06225	0.18914	0.20276	0.03742
GGB28885	0.16429	0.00402	0	0	0	0.56955	0.03231	0	0	0.05851	0	0	0.01127	0	0.01093	0.0221	0.00071	0	0	0.00182	0	0	0	0	0.01537	0	0	2.44157	0.11064	0	0.14983	0	0.03816	0	3.60603	0
GGB29531	0.15561	0.03237	0.07633	0.24169	0.25505	0.25409	0.11504	0.16989	0.13862	0.08136	0.17084	0.11833	0.18653	0.00219	0.27358	0.35595	0.37567	0.1034	0.01793	0.05013	0.16823	0.13669	0.28359	0.04186	0.18411	0.34263	0.11577	0.13544	0.20178	0.09221	0.03939	0.19311	0.4385	0.10596	0.25132	0.06884
GGB27914	0.15056	0.16014	0.13132	0.19079	0.15569	0.0908	0.10694	0.07374	0	0.1415	0.14976	0.15315	0.12093	0	0.11777	0.12375	0.09289	0.05243	0.24371	0.10752	0.06594	0.23083	0.10881	0.1116	0.05279	0.05638	0.06146	0.12457	0.14756	0.17226	0.15451	0.18677	0.05495	0.17917	0.07884	0.25693
GGB30473	0.14847	0.04883	0.05284	0.15976	0.13086	0.11908	0.10285	0.10131	0.09987	0.07522	0.1462	0.07224	0.12041	0.04323	0.13392	0.14856	0.12122	0.08419	0.06038	0.07242	0.07907	0.1071	0.05716	0.08451	0.1443	0.11432	0.12619	0.11278	0.07291	0.09995	0.10558	0.14604	0.13965	0.13055	0.12305	0.10333
GGB31312	0.14415	0.5684	0.36827	0.01194	0.01137	0.94558	0.23177	0.8592	0.02856	0.0172	0.17487	0.51848	0.05789	0.00878	0.13039	1.36818	0.35482	0.02442	0.02515	0.30593	2.39575	0.07089	0.05714	0.06606	0.07059	0.60389	2.28634	0.02664	0.22765	0.43537	0.04086	0.79024	0.46461	0.09152	0.20245	0.17377
GGB31850	0.14084	0.02508	0	0.00399	0.11487	0.12601	0.16476	0.01456	0	0	0.2993	0.25101	0.26729	0	0.00067	0	0.02458	0	0	0.11829	0.00926	0.00505	0.04905	0	0.25545	0.10507	0.76233	0.90393	0	0.19597	0.11327	0.49366	0	0.30068	0.50706	0.00058
GGB30408	0.14034	0.01525	0.01268	0.07264	0.0547	0.12675	0.02714	0.17679	0.03393	0.05581	0.06432	0.19636	0.11254	0.00575	0.036	0.27342	0.09131	0.04177	0.04833	0.01567	0.53711	0.0858	0.18288	0.01861	0.23118	0.38825	0.29804	0.11698	0.2941	0.06406	0.10435	0.17121	0.85321	0.24139	0.15275	0.03175
GGB28310	0.13809	0.17476	0.05577	1.64375	2.32056	0.6769	0.42054	0.2437	0.00125	0.04158	0.0507	0.11777	0.18103	0.00021	0.42723	0.66612	0.85895	0.02405	0.10134	0.38388	0.59438	0.91758	0.75142	0.20765	0.40701	0.35117	0.43268	0.84452	1.03944	0.14211	0.17807	0.40265	0.20596	0.14315	0.89053	0.48627
GGB29002	0.1374	0.05423	0.05891	0.05649	0.01658	0.15267	0.04276	0.04099	0.06915	0.03236	0.07453	0.03146	0.08035	0.29659	0.02805	0.0076	0.00986	0.03521	0.06094	0.03019	0.18233	0.03707	0.15182	0.09233	0.03066	0.10188	0.18159	0.06632	0.06146	0.06024	0.00303	0.01395	0.1784	0.09994	0.43939	0.01418
GGB28934	0.13455	0.00841	0.01286	0.0096	0.0268	0.10747	0.02879	0.07164	0.04558	0.06179	0.00727	0.02273	0.00953	0.03949	0.0214	0.04768	0.06723	0.00174	0.07193	0.08423	0.17955	0.20743	0.86548	0.11739	0.37773	0.38619	0.2038	0.26743	0.25293	0.16012	0.06687	0.10236	0.10644	0.05319	0.19675	0.08769
GGB74395	0.12821	0.01689	0.02563	0.11657	0.34123	0.06931	0.07547	0.05839	0.04215	0.03609	0.02504	0.11299	0.09962	0.01609	0.03359	0.06806	0.15597	0.01136	0.04648	0.09059	0.47228	0.13887	0.94641	0.11004	0.42283	0.15225	0.20056	0.21578	0.15004	0.16935	0.12101	0.067	0.18079	0.06168	0.15016	0.01689
GGB28387	0.12239	0.00239	0.02168	0.22725	0.06695	0.04243	0.03863	0	0	0.00302	0.04603	0.04887	0.04473	0	0	0.06798	0.0095	0	0.00025	0.09823	0.21956	0.02435	0	0	0.05771	0	0.31954	0	0.03361	0.1173	0.02799	0.09598	0	0.00167	0.02676	0.0012
GGB31838	0.12217	0	0	0	0.00208	0.07138	0.07115	0.05708	0	0	0	0	0	0	0	0	0	0	0	0.0115	0	0	0	0	0	0	0	0	0.00831	0	0	0	0	0	0.01526	0.00405
GGB42586	0.11946	0.01902	0	0.09846	0.00763	0.03417	0.03514	0.01002	0.03434	0.08539	0.0004	0.04085	0.00049	0.00032	0.00324	0	0.00277	0	0.06804	0.11729	0.01739	0.05646	0.13597	0.05889	0.38498	0.00955	0.28629	0.29016	0.21506	0.11509	0.06931	0.17014	0.01003	0.04308	0.11441	0.04382
GGB42054	0.11697	0.01396	0	0.00773	0.01715	0.07014	0.05849	0.05604	0	0.00158	0.04047	0.01681	0	0	0	0	0.17094	0	0.12597	0.00039	0.12819	0.11141	0.00669	0.01715	0	0	0.13711	0.0111	0.00239	0	0.01811	0.09973	0.03261	0.00702	0.00984	0.05084
GGB30455	0.11578	0.01777	0.02224	0.17896	0.09983	0.1554	0.09082	0.06804	0.03832	0.02598	0.06169	0.13108	0.09969	0	0.11316	0.14796	0.25559	0	0.05049	0.08374	0.29205	0.15475	0.12806	0.03583	0.24018	0.16158	0.14999	0.40992	0.19531	0.08139	0.06575	0.07288	0.2684	0.14877	0.22279	0.03456
GGB30145	0.11169	0.03151	0	0.05311	0.26124	0.12871	0.07469	0.03067	0.01778	0.02146	0.01697	0.09846	0.09584	0	0.01711	0.10827	0.07685	0.00685	0.06363	0.04584	0.46926	0.23552	0.32212	0.03519	0.17136	0.03711	0.26005	0.31705	0.10139	0.11272	0.05643	0.02319	0.01944	0.0914	0.16779	0.05647
Granulimonas	0.10989	1.80774	1.59154	1.34813	0.60653	0.11023	0.53024	1.00519	0.24409	0.03999	0.03125	0.03147	0.34671	0.00108	0.72309	0.02623	0.03708	0.1092	0.01849	0.35633	0.004	0.00157	0.02741	0.00101	0.00552	0.00888	0	0	0.05695	0.01527	0.09259	0.89843	0.06224	0	0.04484	0.29107
GGB28904	0.10841	0.01961	0.05183	0.09291	0.18372	0.11662	0.10376	0.06365	0.02323	0.06166	0.18418	0.0476	0.07925	0.01228	0.17539	0.53731	0.11904	0.06577	0.07254	0.13147	0.94685	0.16722	0.81885	0.12256	0.44986	0.48128	0.15885	0.30505	0.45726	0.12625	0.08293	0.14672	0.71798	0.12392	0.27548	0.01472
GGB28916	0.10417	0	0	0	0	0.09003	0.02467	0	0	0	0	0.01575	0.00428	0	0.00888	0	0.00342	0.00255	0.03539	0.02985	0	0	0.03461	0.05463	0	0.04602	0	0	0.01218	0.01666	0.06493	0	0.026	0	0.05911	0.00279
GGB28924	0.09987	0.00799	0.00957	0.06365	0.01062	0.03966	0.04824	0.00958	0	0.01016	0.05913	0.02948	0.01877	0	0.01813	0.05722	0.04046	0.00029	0.04263	0.07484	0.03619	0.06981	0.07445	0.01138	0.39615	0.09635	0.08609	0	0.35704	0.01842	0.03469	0.04827	0.12158	0.12828	0.01736	0.00667
Acutalibacter	0.09929	0.01566	0.00777	0.05318	0.1109	0.10884	0.13307	0.11071	0.02473	0.01712	0.05541	0.06086	0.1104	0	0.08972	0.18488	0.20459	0	0.06949	0.02252	0.15853	0.22575	0.0025	0.01886	0.26126	0.11309	1.15407	0.46065	0.21857	0.11921	0.04524	0.07153	0.11316	0.16675	0.26594	0.07716
GGB25052	0.09854	0.05161	0.02546	0.06362	0.06064	0.17046	0.03846	0.03032	0.34039	0.09503	0.02782	0.00755	0.02083	0.62247	0.04774	0.07282	0.11147	0.01802	0.16029	0.20227	2.32828	0.52096	0.1389	0.06846	0.36788	0.02818	0.28452	0.29574	0.03944	0.21796	0.06008	0.56626	0.03335	0.12279	0.15059	0.05761
Erysipelotrichales_unclassified	0.0975	0.08857	0.13114	0.03083	0.03335	0.06384	0.08446	0.01762	0.09054	0.12369	0.00845	0.0274	0.07276	0.29422	0.02926	0.25753	0.11263	0.03455	0.20666	0.14197	0.00959	0.04869	0.11889	0.01698	0.00407	0.01247	0.19442	0.05329	0.01509	0.05899	0.01097	0.11947	0.21302	0.01002	0.05969	0.12266
Coriobacteriaceae_unclassified	0.09627	0.07766	0.05955	0.0932	0.08834	0.08975	0.08513	0.06	0.06883	0.06826	0.0615	0.02653	0.05725	0.05363	0.10487	0.08297	0.07252	0.05906	0.05779	0.09843	0.03232	0.08515	0.08394	0.1279	0.05146	0.05477	0.04073	0.07866	0.09372	0.07961	0.08543	0.07067	0.07115	0.05709	0.08618	0.11299
GGB42344	0.09623	0.00234	0	0	0.00083	0.00066	0.02523	0.00074	0	0	0	0.00293	0.00427	0	0	0	0	0	0.02307	0.00613	0.06358	0.02319	0.06149	0.01932	0.00359	0	0.00284	0	0.00822	0.02157	0	0	0.01025	0	0.00301	0
GGB27861	0.08347	0.09866	0.14589	0.09916	0.06543	0.05659	0.09369	0.03193	0.10789	0.11941	0.10874	0.1169	0.10629	0.00947	0.06092	0.07742	0.05485	0.05819	0.21588	0.11669	0.08338	0.15572	0.03951	0.08684	0.04001	0.02946	0.0598	0.08399	0.06203	0.13902	0.12688	0.16798	0.04249	0.13401	0.01901	0.15706
GGB28960	0.08223	0.00283	0	0.04523	0.02025	0.04427	0.01217	0.01693	0.00281	0.00411	0.18684	0.25524	0.0623	0	0.1076	0.50715	0.16574	0	0.00768	0.00505	0.00266	0.02019	0.12108	0.00213	0.12604	0.04018	0.13421	0.09099	0.09743	0.00687	0.00961	0.13529	0.09577	0.07752	0.149	0.00768
GGB30142	0.07986	0.02976	0.06201	0.29395	0.28874	0.37189	0.05087	0.0852	0.15338	0.03442	0.24604	0.01473	0.02301	0	0.32709	0.14082	0.23558	0.07614	0.02503	0.0382	0.01895	0.00427	0.29067	0.03905	0.11314	0.30737	0.16381	0.0058	0.25254	0.01786	0.01586	0.09606	0.32419	0.0406	0.07413	0.00088
GGB31823	0.07949	0.04772	0.07003	0.08321	0.06643	0.08747	0.18503	0.07873	0.20403	0.05542	0.11534	0.11969	0.39155	0	0.21574	0.23214	0.14554	0.01273	0.0944	0.02059	0	0.03489	0	0	0	0	0.00251	0	0.0017	0.04044	0.00381	0.05473	0.06821	0.06883	0.00021	0.06397
GGB30463	0.07947	0.04527	0.02519	0.1167	0.11813	0.04635	0.12328	0.17513	0.16729	0.0315	0.10332	0.10351	0.15827	0.06278	0.10208	0.35781	0.22311	0.06698	0.04547	0.04088	0.2467	0.06171	0.27156	0.07444	0.24933	0.24756	0.19031	0.21348	0.2677	0.06544	0.06625	0.15348	0.32581	0.15066	0.1741	0.05542
GGB31109	0.07935	0.32722	0.02342	0.12294	0.2234	0.13992	0.03848	0.09697	0.14206	0.05679	0.09949	0.51576	0.17901	0	0.24509	0.25938	0.26077	0.01279	0.01844	0.08788	0.59831	0.06957	0.12821	0.01895	0.08009	0.05107	0.22901	0.2995	0.26764	0.08019	0.02498	0.51466	0.48808	0.13513	0.06374	0.2535
GGB27885	0.07841	0.03397	0.0518	0.04521	0.04472	0.02739	0.04457	0.06426	0.11959	0.03901	0.24724	0.07795	0.06579	0.21594	0.08424	0.14557	0.08479	0.22406	0.10784	0.03182	0.03302	0.10545	0.00675	0.01501	0.03435	0.01722	0.01889	0.03838	0.00639	0.02471	0.02889	0.02956	0.0446	0.12814	0.00205	0.02569
Eubacteriaceae_unclassified	0.07667	0.33316	0.25668	0.04977	0.25608	0.17952	0.16694	0.0211	0.01786	0.13759	0.62858	0.2368	0.40534	0	0.8935	0.05859	1.109	0.06929	0.5008	0.11277	0.15244	0.31375	0.14353	0.15785	0.19679	0.09921	3.55763	1.09677	0.20526	0.44034	0.07446	0.19331	0.65034	0.37061	0.31347	0.115
GGB42343	0.07616	0.02457	0.03935	0	0.04021	0.05051	0.01758	0.00697	0.00213	0.00791	0.00687	0.02655	0.02072	0	0.03324	0.01129	0.01238	0.00498	0.03051	0.03856	0.03009	0.01669	0.01518	0.02093	0.04622	0.00717	0.0126	0.00503	0.0367	0.0408	0.00466	0.01542	0.01357	0.01523	0.0168	0.0016
GGB28831	0.07361	0.05331	0.04079	0.08175	0.00122	0.04592	0.05639	0.05117	0.06343	0.13296	0.02867	0.01715	0.104	0	0.0702	0.13067	0.10317	0.02558	0.14121	0.0365	1.13205	0.06507	0.08709	0.21966	0.51568	0.26475	0.52366	0.15901	0.1333	0.13049	0.06747	0.20177	0.04935	0.02379	0.01561	0.00265
GGB28411	0.07147	0.05345	0.04085	0.01878	0.02622	0.12214	0.00804	0.07547	0.00675	0.02556	0.01059	0.08442	0.05602	0	0.01778	0.40014	0.01815	0.0168	0.00107	0.1835	0.07039	0.59955	0.10895	0.16439	0.09759	0	0	0	0.01011	0	0.00081	0	0	0	0.21719	0
Dorea	0.06904	0.00982	0	0	0.00027	0.00185	0.02657	0.00873	0	0.03732	0.00778	0.04306	0.02073	0.06635	0.03954	0.05236	0.08199	0.07961	0.02669	0.0168	0.03563	0.00039	0.57451	0.04445	0.04232	0.14829	0.01695	0.02863	0.06207	0.04556	0.01343	0.01592	0.15094	0.00677	0.0214	0.00333
GGB31439	0.0676	0.06146	0.06463	0.1074	0.05108	0.10105	0.18709	0.04	0.01319	0.0106	0.05208	0.13984	0.06083	0	0.09132	0.05595	0.09108	0.00695	0.00811	0.03211	0.01641	0.08162	0.01117	0.02157	0.05119	0.04222	0.155	0.18943	0.0471	0.15699	0.14641	0.10059	0.09278	0.24257	0.04557	0.08004
GGB28409	0.06588	0.02844	0.032	0.0473	0.06872	0.12569	0.00355	0.00622	0.01461	0.01776	0.03189	0.01018	0.00904	0	0.03816	0.00822	0.01735	0	0.01074	0.00748	0.04349	0.02148	0	0.01869	0.00844	0.00968	0.00995	0.00334	0.00312	0.02517	0.00239	0.01301	0.04357	0.00478	0.05738	0.03257
GGB28841	0.06525	0.03029	0	0.00043	0.01144	0.00661	0.00813	0.02209	0.00343	0.01984	0.00025	0.00168	0.00819	0.02798	0.05207	0	0.00379	0	0	0.00981	0	0.00172	0.00797	0.00501	0.01833	0.17626	0	0.00049	0.03535	0.14002	0.02614	0	0.1278	0	0.32095	0.00076
GGB31701	0.06516	0.05572	0.06314	0.09182	0.06002	0.05636	0.16219	0.07534	0.00845	0.05827	0.10833	0.09821	0.07563	0	0.09765	0.14511	0.10403	0.01074	0.02084	0.06519	0	0.07268	0.00918	0.00573	0.08362	0.0669	0.0791	0.14046	0.06486	0	0.17976	0.21101	0.1404	0.24692	0.04692	0.09162
GGB28422	0.06498	0.0022	0.02288	0.02094	0.01391	0	0	0.01256	0	0.01301	0	0.0078	0.00373	0	0.04634	0	0.0085	0.00543	0.00734	0.03025	0.0085	0.06202	0.0526	0.08821	0.03277	0	0.00533	0.04998	0.03369	0.01502	0	0.01037	0.03302	0	0	0.00431
GGB30461	0.06497	0.01445	0.01603	0.14665	0.28236	0.08356	0.12596	0.07655	0.01812	0.04431	0.11925	0.08293	0.09589	0	0.19859	0.18922	0.30913	0.01466	0.04803	0.06744	0.88634	0.58938	0.60658	0.10179	0.3488	0.19774	0.42732	0.3372	0.15267	0.21005	0.0418	0.07124	0.1831	0.11444	0.07917	0.03007
GGB30451	0.06326	0.00413	0.00087	0.13579	0.11679	0.09712	0.07489	0.02855	0.06045	0.01016	0.00645	0.05223	0.09804	0	0.0619	0.05747	0.06569	0.00195	0.01419	0.07622	0.02973	0.24369	0.47117	0.03829	0.25132	0.11824	0.2559	0.05275	0.07445	0.01828	0.01399	0.04299	0.03298	0.01525	0.07296	0.00265
GGB30302	0.06036	0.02058	0.00779	0.10261	0.26166	0.01279	0.06132	0.06366	0.02043	0.00787	0.06552	0.0626	0.05586	0	0.06198	0.04921	0.25378	0.0003	0.00422	0.02241	0.03178	0.03777	0.07773	0.01864	0.08886	0.04432	0.14011	0.01546	0.05562	0.02526	0.0093	0.24597	0.02887	0.08664	0.04129	0.00962
GGB27890	0.05732	0.01685	0.04332	0.01792	0.04671	0.01864	0.01737	0.01072	0.00322	0.00321	0.02303	0.0074	0.0223	0	0.00611	0.01305	0.00713	0.01425	0.03539	0.00951	0.02435	0.02458	0.00029	0.01174	0.0062	0.00136	0.01813	0.01288	0.00529	0.0162	0.03685	0.01535	0.00234	0.02035	0.00033	0.01121
Parvibacter	0.05443	0.05918	0.05545	0.04417	0.07304	0.02759	0.13805	0.05949	0.08008	0.07933	0.10333	0.0607	0.11349	0.00536	0.20091	0.08403	0.15258	0.07538	0.01895	0.02184	0.00428	0.02525	0.01663	0.02177	0.04227	0.09432	0.0308	0.02862	0.05237	0.05437	0.06222	0.0474	0.07315	0.02496	0.01385	0.03809
GGB45514	0.05416	0.00499	0.00942	0.06687	0.04646	0.09986	0.02569	0.03161	0.01638	0.01648	0.02733	0.00962	0.01535	0.04938	0.04804	0.07897	0.16901	0.04576	0.00564	0.01219	0.0643	0.02005	0.07383	0.01736	0.08505	0.06778	0.05212	0.06255	0.09665	0.01811	0.03399	0.0521	0.17965	0.02227	0.17499	0.01926
GGB30295	0.05285	0.00166	0	0.12822	0.01781	0.21827	0	0	0.00016	0.03776	0.00335	0.01725	0	0	0.01211	0.04101	0.04403	0	0.02118	0.00279	0.02984	0.27057	0.71363	0.03312	0.09138	0.01006	0.10942	0.43976	0.00847	0.05222	0.07723	0.17729	0.17977	0.03954	0.24254	0.04908
GGB28967	0.05145	0.00953	0.01517	0.02229	0.06352	0.04032	0.02539	0.0394	0.03842	0.02001	0.03638	0.05262	0.05002	0.00609	0.06242	0.09215	0.09557	0.02514	0.00608	0.0119	0.06169	0.0288	0.03455	0.01243	0.0773	0.05198	0.05239	0.05649	0.05396	0.03556	0.01711	0.03908	0.10011	0.0349	0.04867	0.00592
GGB28404	0.05113	0.02013	0.11216	0.03845	0.10298	0.36661	0.18863	0.81518	0.01578	0.03394	0	0.06322	0.13461	0	0.24951	0.09315	0.19002	0	1.33395	0.51401	0.39676	0.10101	0.55015	0.7712	1.27009	0.02074	1.04193	0.34289	0.144	0.5268	0.29035	0.40813	0	0.40116	0.03785	0.20901
GGB28881	0.05059	0.0135	0.00568	0.15546	0.09033	0.06265	0.08768	0.04087	0.05121	0.12929	0.11088	0.05678	0.06519	0	0.13812	0.2138	0.08321	0.02647	0.00838	0.0166	1.40584	0.06322	0.16726	0.00669	0.1298	0.18584	0.15885	0.08937	0.21959	0.01859	0.01491	0.12987	0.20753	0.04855	0.07486	0.02479
GGB30444	0.04985	0	0	0	0.00131	0.01685	0.08651	0.00749	0.01089	0	0	0.00297	0	0	0	0.00327	0.00141	0.00051	0	0.04072	0.00537	0.00723	0.0051	0.00102	0.00821	0	0.14525	0.00312	0.00155	0	0	0.02219	0	0	0.03612	0
GGB28828	0.04875	0.04151	0.30732	0.16325	0.12541	0.92661	0.89532	0.20681	0	0.35655	0	0.15093	9e-05	0	0.04949	1.9782	0.02894	0	0.10813	0.12451	0.01389	2.20446	6.16636	1.60166	1.30332	0.01671	0.59517	7.79588	0.44596	1.14048	0.59589	0.70775	0.00422	1.7234	3.1675	0.29327
GGB28951	0.046	0.01577	0.00817	0.06549	0.05961	0.03967	0.04334	0.05729	0.00798	0.00822	0.02409	0.11615	0.0258	0.01827	0.0645	0.0436	0.12593	0.0091	0.00603	0.01379	0.02395	0.02566	0.05983	0.00459	0.11496	0.13276	0.08659	0.05585	0.12665	0.0591	0.03474	0.04445	0.17589	0.04829	0.08852	0.03441
GGB30468	0.04599	0.01048	0.01025	0.03728	0.02023	0.04289	0.01844	0.02276	0.01193	0.00305	0.03845	0.03495	0.01289	0.0053	0.08506	0.10401	0.08103	0.00285	0.00997	0.02025	0.11349	0.05144	0.05621	0.01376	0.1119	0.06757	0.07843	0.09186	0.05976	0.01384	0.01247	0.02771	0.05471	0.02813	0.03505	0.01063
GGB28894	0.04486	0.02378	0.00252	0.0038	0.00173	0.02179	0.2775	0.00062	0.00105	0	0.00058	0	0.00073	0.00028	0.0212	0	0.01068	0.00639	0.021	0.2145	0.13654	0.14832	0.01342	0.00044	2.02239	0.98649	0.38018	0.87968	0.41184	0.22811	0.02599	0.04814	0.05864	0.52196	0.2083	0.12447
GGB28379	0.04369	0.17481	0.1797	0.6086	0.01845	0.09764	0.22676	0.34263	0.00873	0.00227	0.44005	0.16208	0.0546	0	0.38937	0.37222	0.27195	0	0	0.02601	0.12496	0.00492	0.00311	0	0	0.02008	0.06405	0	0.02156	0.17423	0	0.30432	0.0275	0.02362	0.08106	0.06652
GGB27782	0.0436	0.03404	0.12824	0.06553	0.06535	0.07143	0.08659	0.02408	0.51033	0.1425	0.18498	0.14579	0.11163	0.0632	0.04956	0.22807	0.06531	0.19544	0.06146	0.03996	0.23798	0.17984	0.02714	0.04203	0.0273	0.06764	0.13769	0.04194	0.03879	0.08839	0.03257	0.39446	0.07006	0.13558	0.00867	0.06763
GGB28956	0.04139	0.00915	0.01828	0.02583	0.05466	0.03756	0.11566	0.06916	0.06859	0.09791	0.08235	0.1226	0.13106	0	0.10444	0.01508	0.11101	0.03987	0.0137	0.00676	0.07854	0.00807	0.08586	0.0028	0.29999	0.20714	0.0568	0.01975	0.0428	0.00634	0.05858	0.0381	0.37908	0.12073	0.06273	0.00293
GGB28865	0.04047	0.01116	0	0.03647	0.00173	0.07332	0.02663	0.01494	0	0.00653	0.03179	0.11804	0.02958	0	0.04681	0.05281	0.23616	0	0.0235	0.03206	0.19927	0.04001	0.03357	0.02458	0.21507	0.26963	0.53617	0.16735	0.23881	0.03514	0.0278	0.08552	0.18814	0.02755	0.06241	0.00714
GGB30301	0.03996	0.00292	0.00574	0.05197	0.03621	0.03939	0.06252	0.02633	0.00217	0.00234	0.01153	0.00946	0.02305	0	0.03094	0.0172	0.03836	0.00038	0.00134	0.00892	0.06415	0.01685	0.06132	0.00993	0.04827	0.04371	0.03135	0.04584	0.01867	0.0117	0.00401	0.00534	0.05034	0.01419	0.02571	0.00349
GGB32371	0.03808	0.12246	0.10291	0.28197	0.64698	0.04948	0	0.11818	0.02751	0.01942	0.15249	0.00181	0.49431	0	1.28931	0.21081	0	0.0084	0	0.00051	0	0	0	0	0.01586	0.03861	0.03927	0.01498	0.04602	0.01732	0.00937	0.01094	0	0.03708	0.10962	0.00316
GGB47127	0.03749	0.02687	0.05274	0.07207	0.04422	0.03256	0.02393	0.0496	0.01057	0.02708	0.02032	0.05239	0.04616	0	0.07845	0.06553	0.03082	0	0	0.0106	0	0.0032	0	0.02362	0.00414	0.0182	0.02533	0.01211	0.00624	0.02889	0.00562	0.19442	0.10477	0.09977	0.01088	0.03071
GGB28926	0.03674	0.00058	0.09718	0.05732	0.06249	0.05209	0.02767	0.01306	0.0341	0.03455	0.01176	0.01941	0.07077	0.03054	0.03091	0.06699	0.13841	0.00643	0.02109	0.014	0.05155	0.07354	0.03984	0.00652	0.05374	0.07481	0.04931	0.02245	0.16494	0.01391	0.00801	0.04023	0.16904	0.04841	0.14908	0.01453
GGB30045	0.03658	0.02033	0	0.01582	0.08819	0.04113	0.04252	0.05364	0	0.02301	0	0.00804	0.02688	0	0.04764	0.01128	0.05615	0.00586	0.00878	0.01673	0.00528	0.06637	0.01298	0.08883	0.03875	0.05165	0.02307	0.03358	0.09872	0.02387	0.04196	0.07741	0.02566	0.02434	0.00616	0.04768
GGB42619	0.0356	0.00149	0.00026	0	0.00105	0.01324	0	0.01614	0.00117	0.03011	0	0.00296	0.00154	0	0.01291	0	0.00274	0	0	0	0	0.05101	0	0.01402	0	0.03914	0.01932	0.01921	0.09945	0.05146	0.0157	0.27024	0.00789	0.00361	0.13798	0.04889
GGB28861	0.03555	0.03368	0.16701	0.70841	0.20347	0.13957	0.06559	0.08778	0.00966	0.08937	0.09439	0.2742	0.12632	0	0.09314	0.08427	0.1534	0.01989	0.07071	0.09096	0.41144	0.26357	0.38383	0.18055	0.46456	0.84017	0.02359	0.61623	0.26941	0.14288	0.07526	0.07085	0.05223	0.12846	0.04017	0.01646
GGB28854	0.0355	0.00434	0.01618	0.01037	0.07606	0.05578	0.06704	0.0675	0.03485	0.05445	0.00437	0.20216	0.0158	0	0.04291	0.00338	0.1379	0.03619	0	0.00156	0.00313	0.00268	0	0	0.09646	0.13197	0.02374	0.02677	0.08027	0.03486	0.00107	0.05853	0.02005	0.01495	0.03427	0.02569
GGB75725	0.03491	0.01047	0.01802	0.03796	0.03909	0.04042	0.02041	0.02722	0.01643	0.02582	0.04015	0.04499	0.07495	0	0.08259	0.08789	0.06738	0.00917	0.02849	0.02521	0.13316	0.03937	0.04376	0.05486	0.04647	0.02037	0.04695	0.16823	0.04276	0.04082	0.08369	0.09874	0.0449	0.10172	0.06774	0.09166
GGB28907	0.03484	0.00502	0.01848	0	0.01356	0.0042	0.01309	0.08801	0.01016	0.01538	0.00229	0.02124	0.02666	0.00442	0.04113	0.0206	0.00745	0	0.00649	0.08275	0.27635	0.03468	0.00872	0.04346	0.22556	0.14358	0.02413	0.02762	0.02528	0.03004	0.01894	0.03244	0.02499	0.01411	0.11921	0.01005
GGB28898	0.03429	0.02777	7e-05	0.04674	0.08544	0.04412	0.01135	0.01568	0	0.00814	0.00849	0.00485	0.01227	0	0.00631	0.04836	0	0	0.02695	0.17054	0.34199	0.13884	0.1346	0.05153	0.04979	0.03673	0	0.01208	0.11416	0.04681	0.04264	0.00695	0.06709	0.05226	0	0
GGB29001	0.03411	0.00664	0.00067	0.02605	0.01613	0.09465	0.05029	0.02848	0.04924	0.02906	0.00753	0.00264	0.05141	0.1421	0.1093	0.00593	0.02757	0.04596	0.00949	0.04779	0.00843	0.02672	0.10141	0.05065	0.17628	0.12523	0.03796	0.29621	0.11445	0.08776	0.02647	0.03572	0.03685	0.02881	0.16964	0.01252
GGB30464	0.0327	0.00971	0	0.06401	0.15231	0.09355	0.0587	0.02079	0.02254	0.01237	0.08682	0.03023	0.03935	0	0.05103	0.17122	0.15589	0.00236	0.00328	0.01372	0.12619	0.03965	0.03632	0.00094	0.15012	0.03706	0.12544	0.07314	0.22796	0.01194	0.02711	0.10798	0.51353	0.11835	0.14741	0.07269
Anaerocaecibacter	0.03221	0.00834	0.03287	0.00749	0.00377	0.00954	0.01481	0.02008	0	0.00246	0.01956	0.00829	0.00828	0	0.03956	0.01756	0.01024	0	0	0.0693	0	0.03752	0.06559	0.09759	0.05061	0.07859	0.16736	0.02584	0.10189	0.04756	0	0.10206	0.14927	0.01	0.00921	0.0178
Heminiphilus	0.03087	3.24451	0	0	5.28788	2.52935	0	0	0	0	5.32038	1.72946	0	0.00297	0	0	1.73539	0.75415	0	0.58631	0	0	0	0	0.17413	1.41751	0	0	1.19471	0.1294	0.51628	0	1.45045	0	1.97799	0
GGB30462	0.02947	0.00843	0	0	0.04058	0	0.00931	0.00384	0	0	0.00271	0	0.00506	0	0	0	0.01062	0.00334	0	0.02894	0	0	0.02425	0.04164	0.00074	0	0	0	0.00201	0.02435	0	0	0.00099	0	0.03344	0
GGB30296	0.02918	0.00066	0	0.01329	0.0169	0.01517	0.00177	0.00351	0	0.00463	0.00612	0.03089	0.00586	0	0	0.05866	0.02937	0	0	0.03498	0.02117	0.00252	0.0491	0.00868	0.05088	0.05191	0.00027	0.02031	0.03633	0.00099	0.01007	0.00718	0.05518	0.01626	0.02042	0
GGB28778	0.02795	0	0	0	0	0.04465	0.03726	0.05829	0	0.0144	0.02432	0.07396	0.02577	0	0	0.10466	0.09681	0	0.01212	0.13901	0.14332	0.09967	0.10193	0.02532	0.11578	0.10766	0	0.30405	0.14924	0.04756	0.02407	0	0.15946	0	0.25074	0.0519
GGB28398	0.0271	0.00384	0.02014	0	0.00733	0.20768	0	0.0542	0	0	0.00552	0	0	0	0.00329	0	0.00947	0.00594	0	0.11235	0.30206	0.10666	0.11327	0.05859	0.00166	0.00202	0.07042	0.00029	0.15111	0.01439	0.00995	0.01381	0.0275	0.0024	0.30139	0
GGB30861	0.02537	0.04657	0.01515	0.06876	0.02623	0.05548	0.05687	0.0384	0.03008	0.04075	0.02914	0.0473	0.08462	0.03687	0.04143	0.04505	0.12105	0.05903	0.01183	0.08981	0.00429	0.03606	0.05609	0.07032	0.05041	0.11333	0.0644	0.01413	0.07253	0.07412	0.03682	0.08617	0.04913	0.00971	0.11149	0.03821
GGB28399	0.02428	0.0231	0.07676	0	0	0.47565	0.03359	0.04197	0	0.02285	0.02668	0.18461	0	0	0	0.06231	0.01751	0	0.11616	0.16859	0.35831	0.05938	0.02006	0	0	0.48498	0.02763	0.24902	0.04947	0.18592	0	0.06673	0.07388	0	0.08517	0.01522
GGB30456	0.0242	0.02299	0.00112	0.00493	0.03141	0.0131	0.08303	0.01212	0.01222	0.03356	0.00055	0.00271	0	0	0.00824	0	0.0214	0	0.00986	0.01386	0.00335	0.02155	0.06607	0.1206	0.01801	0.04122	0.17391	0.06966	0.00598	0.03925	0.00341	0.00648	0.01901	0.01436	0.05272	0.0036
GGB30457	0.02285	0.007	0.02056	0.02004	0.02787	0.07008	0.00799	0.01369	0.00144	0.00949	0.02298	0.01962	0.00805	0	0.03209	0.0147	0.05254	0.00835	0.01376	0.01913	0.11806	0.05003	0.12129	0.02342	0.09417	0.04376	0.03377	0.04197	0.06226	0.02521	0.00308	0	0.13328	0.00708	0.05871	0.00233
GGB30453	0.02046	0.00543	0.02516	0.04312	0.00664	0.04813	0.02117	0.01931	0.02377	0.03235	0.00232	0.07221	0.00486	0	0.01236	0.0394	0.0623	0.01796	0.05029	0.0462	0.32447	0.26718	0.23356	0.02077	0.68352	0.17748	0.09498	0.1068	0.08149	0.07476	0.0053	0.02248	0.22723	0.03135	0.13113	0.02112
GGB75109	0.01972	0.00219	0	0.00782	0	0.02461	0.00607	0.00078	0.02229	0.00013	0	0.00595	0.00323	0.00093	0.0039	0.01868	0.01834	0.00338	0	0.05518	0.06099	0.00666	0.18797	0.03133	0.16897	0.04016	0.02998	0.06018	0.01923	0.02003	0.04462	0.01363	0.02714	0.02519	0.04116	0.05619
GGB28798	0.01968	0.55124	0.59233	4.11762	0.00446	0.01111	0.55179	0	0	0.01683	2.66863	0.00015	0	0	2.06044	0	0	7e-05	0.89372	1.4953	0.01107	2.57823	0.25755	0.01788	7.45781	0	0.00244	2.14807	0	0	0	0.50476	0.11396	3.03192	0.2714	0
GGB28961	0.01918	0.01447	0.00827	0.06103	0.13998	0.06152	0.03105	0.06147	0.06669	0.01925	0.04149	0.06699	0.04146	0	0.09915	0.20763	0.22969	0	0.00464	0.01291	0.04389	0.02396	0.09138	0.0042	0.08685	0.149	0.10866	0.03684	0.1381	0.0373	0.03954	0.10859	0.13554	0.05706	0.33496	0.09747
GGB28785	0.0186	0.03024	0.00484	0.00722	0.01997	0.02593	0.00204	0.02564	0.08904	0.00605	0.00156	0.00175	0.06497	0.00139	0.0052	0.40105	0.02039	0.04341	0.01156	0.01676	0.20542	0.14634	0.74205	0.03474	0.02256	0.16086	0.54105	0.75825	0.01271	0.03994	0.00969	0.02187	1.42621	0.0209	0.61057	0.00025
GGB45624	0.0178	0.00445	0.00317	0.01923	0.04385	0.01561	0.017	0.01092	0.00404	0.00315	0.00703	0.00572	0.01264	0	0.02038	0.03158	0.01811	0.0087	0.00144	0.00615	0.0199	0.0168	0.0307	0.00506	0.02026	0.05024	0.01967	0.01249	0.01122	0.00544	0.00319	0.01255	0.038	0.00917	0.01377	0.00491
GGB28901	0.01733	0.0066	0	0	0.13137	0	0.02582	0.00027	0	0	0.08127	0.14399	0.00518	0	0.01666	0	0.03523	0.03762	0.2006	0.33006	0	0	0.78847	0.17454	0.12646	0.25026	0	0	0.14872	0.04907	0.0941	0	0.10193	0	0.6852	0.0077
GGB28392	0.01691	0	0	0	0.00037	0.00914	0.00391	0	0	0.01796	0	0.03397	0	0	0	0	0.00823	0	0.01838	0.00202	0	0.00457	0.07717	0.01309	0.0624	0.0413	0.00123	1.30022	0.00017	0.00087	0.0331	0	0.0051	0.15081	0	0
GGB28950	0.01683	0	0.0004	0	0	0.10715	0.02728	0	0.24661	0.14822	0	0.01173	0.00848	0.05611	0.00126	0.00765	0.00138	0	0.00472	0.02041	0.07923	0.03255	0.14747	0.0154	0.01056	0	0.15119	0.10193	0.04746	0.0581	0.01128	0.01039	0	0	0.25275	0.00023
GGB28962	0.01683	0	0	0	0	0	0.00233	0	0.00081	0	0.0007	0.00173	0.00476	0	0.00186	0	0.001	0	0.00121	0.00211	0.05078	0.00684	0.07444	0.00597	0.02297	0.01636	0.02776	0.05353	0.0344	0.00798	0.02618	0.00687	0	0.0021	0.04371	0
GGB42328	0.0164	0.0012	0	0.00804	0.0169	0.02607	0.00515	0.00222	0	0	0.00052	0	0.00218	0	0.00012	0.00271	0	0	0	0.00251	0.01673	0.00901	0.00889	0.00991	0	0.0008	0.00792	0	0	0.00381	0	0	0.00226	0	0	0
GGB28959	0.01575	0	0	0	0	0.0306	0.0083	0.10285	0.00832	0.01456	0	0.03349	0.00235	0	0.01326	0.07444	0.0273	0	0.00693	0.01197	0	0.01621	0.04983	0.0118	0.05429	0.01962	0.06132	0.06741	0.08891	0.03315	0.02773	0.04204	0.24646	0.01453	0.01942	0.00151
GGB28428	0.01556	0.0017	0.00534	0.09091	0.02725	0.03184	0.04683	0.00156	0.00333	0.0046	0.00039	0.04405	0.01486	0	0.00338	0.04633	0	0	0.07475	0.08674	0.09132	0.13024	0.12248	0.14106	0.14136	0.00232	0.1121	0.13287	0.08458	0.07639	0.00673	0.0134	0.01601	0.01349	0.05952	0.00034
GGB28776	0.01535	0.01234	0.0193	0.00778	0.05569	0.03146	0.0344	0.0585	0.03928	0.02072	0.00087	0.04544	0.02853	0.06823	0.07609	0.04282	0.14568	0.01535	0.01127	0.00822	0	0.03345	0.02973	0.00624	0.09463	0.19189	0.05301	0.00723	0.04863	0	0.01606	0.029	0.09739	0.00709	0.06971	0.00973
Acetatifactor	0.01532	0.0061	0.00178	0.01367	0.033	0.1044	0.03991	0.02161	0.00714	0.00666	0.01372	0.02266	0.01406	0	0.05298	0.07209	0.06218	0.00966	0.03284	0.11495	1.08148	0.10855	0.34975	0.08143	0.27527	0.24166	0.16848	0.26948	0.34024	0.0879	0.08928	0.06603	0.08879	0.0469	0.28908	0.01141
GGB30089	0.01522	0.01949	0.02024	0.069	0.01136	0.07845	0.04591	0.07812	0.00047	0.02428	0.0609	0.04625	0.02269	0	0.04375	0.18409	0.04641	0	0.00708	0.0092	0.023	0.07255	0	0.01366	0.12902	0.05893	0.16887	0.08681	0.05865	0.0592	0.04943	0.03443	0.00038	0.10819	0.03792	0.01385
GGB28954	0.01511	0.00602	0.0086	0.04081	0.01932	0.02396	0.0255	0.03337	0.04833	0.02067	0.02947	0.05768	0.01146	0.08652	0.03606	0.0437	0.18212	0.0331	0.00766	0.00625	0.09744	0.02189	0.00222	0.00283	0.06583	0.05682	0.10627	0.05655	0.08722	0.01341	0.02371	0.06763	0.06515	0.04402	0.03898	0.01033
Streptococcus	0.01487	0.00512	0.01193	0.0005	0.00114	0.00144	0.01234	0.03081	0.02331	0.02245	0.03414	0.03613	0.0118	0.1598	0.01356	0.00772	0.00374	0.01276	0.01183	0.02559	0.00572	0.00494	7e-05	0.00525	0	0.01098	0.0283	0.00824	0.00146	0.02013	0.01237	0.01591	0.00756	0.04155	0.00087	0.01412
GGB75900	0.01464	0.00248	0.00134	0.02061	0.03703	0.02265	0.01462	0.00978	0.00472	0.00302	0.00813	0.00958	0.0202	0.00369	0.02837	0.02611	0.03673	0.00648	0.00221	0.00372	0.03333	0.01597	0.01829	0.00452	0.02816	0.03877	0.02427	0.02361	0.01976	0.00548	0.00832	0.01967	0.03816	0.00666	0.03372	0.00688
GGB28840	0.01461	0.0017	0.00126	0.02117	0.01214	0.02729	0.00267	0.00983	0.00253	0.00715	0.01694	0.01366	0.00975	0	0.01972	0.05375	0.05962	0.00277	0.00074	0.00406	0.05454	0.02126	0.04184	0.00111	0.01359	0.03478	0.03892	0.05858	0.04755	0.00533	0.00365	0.01498	0.04804	0.01163	0.03465	0.00676
GGB42342	0.01433	0	0.00077	0.02189	0.00305	0.00935	0.0075	0.00866	0.0057	0.00234	0.00229	0.00475	0.00821	0	0.01147	0.01197	0.00521	0	0.00217	0.00363	0.02583	0.00761	0	0.01268	0.00836	0.01876	0.0022	0.00184	0.00477	0.00435	0.0019	0.00228	0.0044	0	0.0188	0.00085
GGB28945	0.01423	0.00217	0.00813	0.00122	0.00215	0.00864	0.00509	0.00509	0.02246	0.00253	0.00421	0.04221	0.00492	2.6089	0.00664	0.00232	0.00817	0.07156	0	0.00259	0	0.00206	0.01879	0.00419	0.01835	0.0965	0	0.00095	0	0.00193	0.01291	0.00593	0.20245	0.00088	0.00598	0.00747
GGB30452	0.01415	0.0219	0	0.01194	9e-05	0.05697	0.06021	0.00281	0.00244	0.00251	0.00077	0.00445	0	0	0.00182	0.02299	0.03375	0	0.00332	0.09077	0.15649	0.13479	0.17613	0.02052	0.0258	0.23933	0.06947	0.13485	0.02582	0.04306	0.01559	0.03784	0.03045	0	0.00712	0.00147
GGB30450	0.01413	0.02133	0.00381	0.03216	0.18391	0.10919	0.09904	0.16818	0.00147	0	0.59405	0.36062	0.53811	0	0.27271	1.41739	0.52812	0	0	0.00613	0	0	0	0	0.08276	0.11113	0.11129	0.08287	0.24193	0.01372	0.07465	0.17414	0.29247	0.51219	0.10732	0.09156
GGB30413	0.01371	0.01361	0	0.27214	0.04203	0.0916	0.00765	0	0	0.00419	0.18276	0.03508	0	0	0.01849	0.08248	0.01791	0	0	0.0098	0	0.01187	0	0	0.03795	0.00322	0.12515	0	0.17465	0.00637	0.00573	0.03292	0.01263	0.26718	0.03313	0.03298
Oscillibacter	0.01333	0.01129	0.003	0.04988	0.1796	0.03214	0.02641	0.01163	0.00456	0.00642	0.00588	0.02074	0.00743	0	0.04345	0.03544	0.03157	0.01591	0.00378	0.02254	0	0.00136	0.00906	0.00854	0.01962	0.13582	0.05487	0.02509	0.03136	0.03046	0.02361	0.12415	0.19311	0.0274	0.11173	0.02112
GGB28419	0.01303	0	0.1717	0.00601	0.0015	0.01511	0	0	0.00867	0.03577	0.00195	0.01719	0	0	0.0179	0	0	0.00318	0	0.02682	0.07089	0.22983	0	0.10149	0.07123	0	0.23059	0.02451	0.05985	0.02422	0	0	0.32848	0.02181	0.00343	0.00638
GGB9439	0.01272	0.00351	0.02433	0.0436	0.02711	0.00768	0.01087	0.0257	0.00268	0.02308	0.01258	0.02983	0.03902	0	0.09968	0.02561	0.03917	0.00636	0.00161	0.02676	0.02544	0.0057	0.06476	0.02384	0.00333	0.07436	0.00092	0.00245	0.01829	0.02254	0.00649	0.00861	0.12429	0	0.00435	0.03101
GGB45536	0.01256	0.00432	0.00644	0.05967	0.04419	0.02611	0.01762	0.0285	0.00529	0.00183	0.01667	0.00954	0.01906	0	0.03598	0.08729	0.04226	0	0.00269	0.00889	0.07091	0.03657	0.02984	0.00717	0.05087	0.06531	0.02659	0.01623	0.02899	0.01548	0.00883	0.02015	0.03928	0.0157	0.06262	0.01183
GGB30459	0.01227	0.00064	0.10637	0.05983	0.27129	0.01142	0.02348	0.00393	0.0604	0.04784	0.03078	0.15693	0.055	0	0.04063	0.39409	0.01416	0.01006	0	0.01878	0	0.01451	0.06662	0	0.08785	0.08867	0.06773	0.01333	0.09132	0.05706	0.05791	0.20641	0.64853	0.02452	0.37165	0.05291
Turicimonas	0.0122	0.58521	0.23311	0.32547	0.09759	0.02188	0.29539	0.47002	0	0.09606	0.24123	0.02849	0.44251	0.00302	0.77772	0.11572	0.2695	0.63452	0.02322	0.20669	0	0.01398	0.00034	0.00228	0.01714	0.03066	0	0	0.00802	0.01446	0.03548	0.01662	0.04752	0.0175	0.03497	0.05517
GGB30449	0.01088	0	0	0	0	0.01435	0.00691	0	0	0.00333	0.00641	0	0.01322	0	0.00841	0	0.01293	0	0.00479	0.02353	0	0.02237	0.03281	0.02167	0.09068	0.01449	0.009	0.06991	0.04312	0.01684	0.02424	0	0.01304	0.00214	0.02788	0.01182
GGB20146	0.01085	3e-05	0.01317	0.00713	0	0.02892	0.06203	0	0.01181	0.08032	0	0.17562	0.07968	0	0.01548	0.13368	0.00507	0	0.01081	0.10557	0	0.02345	0	0.00374	0.83253	0	0.22759	0.01449	0.40918	0.03886	0.08598	0.36977	0.10097	0.10535	0.82119	0.03521
GGB28818	0.01078	0.0376	0.04243	0.17141	0.14162	0.29164	0.08014	0.03985	0.01478	0.02829	0.01431	0.02723	0.15918	0	0.022	0.40442	0.04916	0.03852	0.02778	0.13828	0.35901	0.13892	0.04578	0.02663	0	0	0.16499	0.21488	0.16918	0.06409	0.00531	0.14655	0.00804	0.10448	0.14455	0.10374
GGB28893	0.01057	0.05985	0.00731	0.0262	0.08451	0.00448	0.10465	0.05032	0.00546	0	0.00227	0.00548	0.00729	0	0.05556	0.02139	0.04281	0	0.1227	0.03273	0.63165	0.14464	0.36799	0.10151	0.23699	0.01736	0.17571	0.07827	0.08605	0.14906	0.00705	0.00303	0.13114	0.00919	0.07723	0.06814
GGB74407	0.01052	0.00911	0.01492	0.07074	0.27173	0.01562	0.01008	0	0	0.00422	0.00076	0	0.03105	0	0.00879	0.01408	0.01847	0.00586	0	0.00624	0	0.01497	0	0	0.02472	0.00952	0.0022	0	0.00141	0	0.00321	0.02289	0.03124	0.01788	0.01912	0
GGB30475	0.01049	0.00181	0.00018	0.05494	0.03142	0.04648	0.02062	0.00945	0.00986	0.00454	0.01847	0.00683	0.0178	0	0.03206	0.03593	0.05804	0.00159	0.00725	0.00919	0.07466	0.02732	0.06052	0.01103	0.06178	0.04942	0.02723	0.05128	0.03318	0.00353	0.01125	0.03972	0.05207	0.04308	0.05765	0.00824
GGB28927	0.01045	0.00218	0.00588	0.04362	0.01364	0.04121	0.0316	0.02491	0.01019	0.00462	0.01565	0.04366	0.01823	0	0.04012	0.04488	0.10885	0.00553	0.01909	0.04863	1.09488	0.10651	0.67396	0.06185	0.05585	0.13954	0.10639	0.03885	0.08208	0.01741	0.02218	0.01065	0.42889	0.05151	0.04161	0.00478
Eubacterium	0.00867	0	0	0	0	0.00432	0.01361	0.01402	0.01755	0.03745	0	0.00098	0.00089	0	0	0	0.0028	0.0022	0	0.00117	0.00556	0	0	0.0038	0	0.00372	0.05215	0.00466	0	0.00164	0	0	0.06054	0	0	0
GGB28784	0.00835	0	0	0	0	0.0039	0	0	0	0	0	0	0.00029	0	0	0	0.00503	0	0.03176	0.01101	0	0	0.05277	0.06458	0.01655	0	0	0	0.07663	0.06964	0.01121	0.01276	0	0	0.07507	0.00014
GGB28386	0.00807	0.00336	0.00015	0.01244	0.01457	0.00628	0.00414	0.0039	0.01261	0	0.01652	0.00233	0.00863	0	0.01623	0.02236	0.01195	0	0.0119	0.01359	0.0264	0.00884	0	0.02052	0.01585	0.01654	0.0142	0	0.00387	0.00522	0	0.00419	0.02589	0	0.0051	0.00025
Pumilibacter	0.00736	0.00159	0.02328	0.00636	0.03182	0.01901	0.00363	0.00112	0.00135	0	0.00032	0	0.02184	0	0.00202	0.00303	0.00709	0	0.00503	0.01163	0.03564	0.01693	0.01072	0.02185	0.07455	0.02104	0.03025	0.03013	0.02632	0.01398	0.00268	0.03356	0.00621	0.00094	0.01855	0.01022
GGB28839	0.00724	0.00336	0.01468	0.00887	0.02152	0.02956	0	0.03065	0.27354	0.01418	0	0.02871	0.06653	0	0.00717	0.19986	0.00477	0.01019	0.00524	0.05745	0.23563	0.01316	0	0.0038	0	0.02311	0.02195	0.02846	0.12838	0.04307	0.02177	0.02961	0.07065	0.03614	0.11739	0.01605
GGB75036	0.00678	0.00444	0.00964	0.0161	0.01714	0.01353	0.00699	0.00414	0.02005	0.008	0.00619	0.0045	0.00901	0	0.01276	0.01076	0.01004	0.00227	0.00609	0.00337	0	0.01013	0.00107	0.00156	0.00039	0	0.00217	0.00328	0.00262	0.00693	0.00336	0.01608	0.00798	0.01421	0.00563	0.0103
GGB28957	0.00671	0	0	0.01514	0.04574	0.00491	0.01664	0	0.0485	0.01242	0	0.00031	0.01388	0	0.01636	0.04368	0.00589	0.01625	0	0.00587	0.028	0.00394	0.22663	0.00967	0.02932	0.03858	0.06435	0.01564	0.02528	0.0008	0.00861	0.01259	0.12943	0.01793	0.07275	0.00655
GGB28873	0.0065	0.00216	0.0227	0	0	0.00919	0.34733	0.0084	0.03679	0.05577	0.00204	0.03808	0	0	0.00748	0	0.30374	0	0	0.51757	1.51932	0.96155	1.39449	0.30442	0.39404	0.3228	1.85809	0.02666	0.20843	0.00543	0.00486	0.08274	0	0.1014	0	0.04421
GGB28394	0.00638	0.00246	0.00655	0.0074	0.01259	0.00781	0.00745	0.01844	0	0	0.01198	0.00844	0.00113	0	0.00929	0.00417	0	0	0.01217	0.00148	0.00679	0.00477	0	0	0.00811	0	0.02428	0	0.00294	0.00314	0	0.00062	0.00344	0.00232	0.00913	0.00683
GGB70381	0.00631	0.00191	0.03481	0.00134	0.00017	0.01376	0	0	0	0.00881	0	0.00235	0.00837	0	0	0	0	0	0	0	0.00325	0	0	0	0.00159	0	0	0	0.0033	0	0	0.01988	0	0	0	0.00162
GGB30141	0.00595	0.00565	0.00259	0.05805	0.0629	0.02217	0.01436	0.01162	0.0119	0.00281	0.02113	0.02024	0.02192	0	0.02828	0.07059	0.08099	0	0.01444	0.01451	0.02259	0.02581	0.03139	0.01987	0.0531	0.03266	0.07904	0.04128	0.04071	0.02263	0.00377	0.02239	0.02342	0.01386	0.06001	0.0118
GGB45532	0.00567	0	0	0.00188	0.00249	0.01244	0.00177	0.00181	0.00799	0.00019	0	0	0.0014	0	0.003	0.00073	0	0	0	0.00051	0.0027	0.00023	0	0.00734	0.00712	0.02641	0.00985	0.0041	0.01114	0.00131	0	0.0018	0.03188	0	0.05398	0.00716
GGB28632	0.00464	0	0	0	0	0.00168	0	0	0	0	0	0.00616	0	0	0	0.03221	0.00303	0	0.00144	0	0	0.00162	0.00228	0.00357	0.00016	0	0	0.15992	0.00897	0	0	0.06898	0	0.0051	0.0058	0.06008
GGB28855	0.00442	0.00113	0.0027	0.0121	0.0081	0.01955	0.00305	0.02013	0	0.00036	0	0.00856	0.0088	0.00252	0.02022	0.0199	0.02	0.01655	0.00105	0.00094	0.05945	0.01404	0	0	0.00936	0.04555	0.01226	0.01939	0.03227	0.01516	0.00081	0.02818	0.02311	0.01435	0.09051	0.0053
Erysipelatoclostridium	0.00431	0.03895	0.23132	0.06887	0.19111	0	0	0.10208	0.24492	0	0.29014	0.11045	0.24394	2.30376	0.08505	0.02646	0.10018	1.10594	0.07259	0.02144	0.00063	0.00721	0.01325	0.01216	0	0.01171	0	0.01362	0.00785	0.01332	0.00456	0.01147	0.04921	0.00179	0	0.03657
GGB30147	0.00421	0.00401	0	0.0251	0.02506	0.04195	0.02533	0.03105	0.04813	0.00725	0.03764	0.03814	0.01003	0	0.01626	0.01423	0.0618	0	0	0.0015	0	0	0	0	0.15356	0.03589	0.10795	0.08863	0.12546	0	0.02586	0.01235	0.17886	0.02093	0.0363	0
GGB30300	0.00409	0	0	0	0.00191	0	0.00112	0	0	0	0	0.0061	0	0	0.00353	0.00399	0.01398	0	0	0.00102	0	0.00662	0	0.00071	0.00806	0	0.01766	0.00104	0.0045	0.00242	0.00441	0.01679	0.00106	0	0.01396	0.00423
GGB31793	0.00408	0.00115	0.00694	0.00592	0.01788	0.00522	0.02156	0.01854	0.01802	0.02473	0.00055	0.02839	0.02507	0	0.00219	0.00084	0.05097	0.00015	0	0.01216	0	0.00443	0.00395	0.00375	0.00314	0.01741	0.01703	0.01369	0.01783	0.03824	0.01388	0.08869	0.00024	0.01111	0.00725	0.00671
GGB28968	0.00399	0.00588	0.00663	0.03607	0.02192	0.02228	0.00297	0.00917	0.01046	0.00974	0.01457	0.01092	0.01158	0.0458	0.03105	0.03382	0.02932	0.0057	0.00312	0.00903	0.03818	0.02164	0.03461	0.00052	0.02505	0.02325	0.01858	0.02296	0.02662	0.00922	0.00276	0.00451	0.01616	0.01353	0.02511	0
Candidatus_Arthromitus	0.00397	0.00213	0.00654	0	0.00446	0	0	0	0.04621	0.01025	0.00334	0	0	0.01254	0	0	0	0	0.00618	0.08033	0.05985	0.11704	0.01857	0.12979	0	0	0	0.00467	0	0	0	0	0	0	0	0
GGB22635	0.00385	0.0056	0.00084	0.00666	0.01025	0.07265	0.0136	0	0.00026	0.00854	0.00053	0	0.00466	0	0.0111	0.00839	0.01673	0.00109	0.00526	0.02746	0.00568	0.00865	0.00796	0.03899	0.01062	0.01256	0.0358	0.04731	0.07737	0.01078	0.0408	0.02449	0.00378	0.00433	0.18451	0.01231
GGB28829	0.00361	0.01954	0.00094	0	0	0.02493	0.09917	0.04301	0.03994	0.00235	0.102	0	0	0.06502	0	0.35416	0.00131	0	0.03195	0.10482	0	0.05117	0.36735	0.0169	0.25123	0.10412	0.00108	0.03108	0.02025	0.04258	0.00635	0.04205	0.005	0.13637	0.04362	0.01874
GGB29546	0.00335	0	0	0.06905	0.00083	0.00308	0.00131	0	0	0	0	0	0.09322	0	0	0.30716	0.0071	0	0	0	0.00168	0	0.00679	0.00034	0.00593	0	0.00233	0.05438	0.00034	0.00063	0	0.00375	0	0.00362	0.01298	0
GGB30290	0.00332	0.09129	0.10674	0.28833	0.12749	0.05237	0.03395	0.14739	0.1457	0.00359	0.2978	0.01329	0.10344	0	0.15886	0.27928	0.38762	0.30245	0	0.00082	0	0	0	0	0.00625	0.10287	0.00494	0	0	0	0	0.03671	0.36926	0.2059	0.04952	0.14809
GGB31256	0.00322	0.00594	0.00564	0.07015	0.04215	0.00696	0	0.0035	0.01554	0.0027	0	0.02234	0.01307	0	0.03968	0.00338	0.01169	0.0002	0	0.01208	0	0.0286	0	0	0	0.03671	0.03014	0	0.00117	0.03414	0	0.04674	0	0	0	0.01471
GGB30414	0.00312	0.00114	0.00023	0.01497	0.02376	0.01485	0.00558	0.0013	0.00193	0.00833	0.00551	0.004	0.00051	0.01403	0.00353	0.00812	0.01486	0.00089	0.00557	0.00891	0.08454	0.01162	0.02082	0.01033	0.03246	0.02754	0.01461	0.0161	0.03104	0.01589	0.00372	0.02102	0.04903	0.0132	0.01891	0.00778
GGB75074	0.00311	0.00837	0.01587	0.05633	0.04125	0.00754	0.01052	0.0626	0.00425	0.01834	0.0051	0.03161	0.00322	0	0.00372	0.00036	0.01873	0.00194	0.00158	0.00226	0.0071	0.01913	0	0	0.02524	0.08696	0.03585	0.02703	0.15934	0.00511	0.01817	0.04045	0.03643	0.01909	0.03106	0.03487
GGB30303	0.00285	0.00142	0.00294	0.01857	0.00154	0.00647	0	0.01845	0.00304	0.00373	0.01504	0.01921	0.05813	0	0.0151	0.01946	0.03253	0.00252	0.02368	0.01433	0.05485	0.0892	0.13908	0.02083	0.05883	0.02245	0.12727	0.15504	0.0475	0.03395	0.01583	0.02552	0.01814	0.02227	0.06184	0.01073
GGB75053	0.0026	0	0	0	0.00212	0.00119	0	0.00723	0	0	0.01151	0.00014	0	0	0.00341	0	0.00803	0	0	0.00186	0	0.00879	0.00171	0.00107	0.00457	0.03885	0	0.02193	0	0	0.00155	0.00067	0.00323	0.00466	0.02339	0.0144
GGB31108	0.00211	0.03513	0.02033	0.09356	0.12056	0.06174	0.02764	0.06574	0.00232	0.00021	0.0274	0.15758	0.03409	0	0.11663	0.07861	0.06344	0	0	0.02322	0.04179	0.09857	0	0	0.0075	0.06629	0.08303	0.04138	0.04449	0.02234	0.00383	0.14928	0.06977	0.11324	0.07704	0.04739
GGB28782	0.0021	0	0	0.00082	0.00981	0.00667	0	0	0	0.00391	0.00046	0.00046	0.02074	0.00077	0.00015	0.00926	0.01132	0	0	0	0.20078	0.00346	0.01357	0.00821	0.01624	0.00436	0.00861	0.03294	0.06576	0.00078	0.00023	0.00669	0.00176	0.01507	0.00253	0.00137
GGB28810	0.00151	0.00109	0.00608	0.00904	0.00095	0.00169	0.003	0.00328	0.00104	0.00779	0.00173	0.00485	0.00244	0.00414	0.00336	0.00865	0.00912	0	0.01169	0.00726	0.00882	0.01007	0.04398	0.00861	0.03714	0.0161	0.00805	0.01314	0.01397	0.01033	0.02245	0.00215	0.01957	0.01431	0.01597	0.00169
Schaedlerella	0.00147	0	0.00271	0.02135	0	0.00488	0.0029	0	0.00201	0.00112	0.01817	0	0.09545	0	0.07876	0.08973	0.06399	0	0	0.00594	0.00105	0.01016	0.11351	0.00444	0.02017	0.00015	0.02388	0.06581	0.09254	0	0.02256	0.02763	0.06539	0.00743	0.03005	0.00251
GGB31383	0.00134	0	0	0	0	0.01355	0	0.01814	0	0.00209	0	0	0	0	0	0	0	0	0.01611	0	0	0.00354	0	0	0.28108	0	0.00547	0.00326	0	0	0.12721	0.07014	0	0	0	0
GGB42601	0.0013	0	0	0	0	0	0	0	0	0	0	0	0	0	0	0	0	0	0	0.00073	0.01152	0.00015	0.00063	0.00062	0	0	0	0	0	0	0	0	0	0	0.00084	0
GGB28830	0.0011	0.01523	0.00755	0.00731	0.50444	0.02521	0	0.0566	0	0.01431	0.01136	0.17591	0.11355	0	0.06652	0.06809	0.04121	0	0.00681	0.0344	0	0	0	0.02638	0.08985	0.06415	0.26346	0	0.00653	0.08033	0.02925	0.23493	0.3522	0	0.0303	0.00768
GGB28869	0.00087	0.00116	0	0	0.00744	0.00188	0.01487	0.00587	0	0	0	0.00697	0.00875	0	0.01166	0.0001	0.03076	0	0	0.00192	0.03373	0.01486	0	0	0.02018	0.01268	0.05293	0.04133	0.01457	0.00084	0.00244	0.00935	0.00225	0.01062	0.01808	0.00017
GGB68806	0.00073	0.00199	0.0006	0.00095	0.00117	0.00082	0.00325	0.00154	0	0.00091	0.00042	0.00175	0.0002	0	6e-05	0.00114	0.00092	0	0.03922	0.00941	0.02486	0.07329	0.02827	0.01854	0.01803	0.01303	0.01245	0.03482	0.01795	0.06412	0.03725	0.04187	0.00843	0.0333	0.00722	0.03785
GGB75959	0.00062	0.09077	0.00026	0	0.01027	0.02111	0.02253	0	0.00314	0.06132	0	0.01852	0.10019	0	0	0.01604	0.02347	0.00435	0	0.00729	0	0	0	0	0	0.0461	0.00622	0	0	0.05247	0.04891	0.42885	0	0.08062	0.00456	0.21534
Neglectibacter	0.00059	0.00097	0	0	0	0.00013	0	0.00787	0	0.00202	0.00648	0.00586	0.00158	0	0.00578	0.02691	0.02522	0.03097	0.00391	0.00481	0.01727	0.01493	0.07182	0.04268	0.02679	0.09367	0.00046	0.01104	0.03696	0.00843	0.00764	0.00755	0.00239	0.01027	0.02829	0
GGB75314	0.00046	0.00095	0	0.00621	0.0018	0	4e-05	0	0	0	0	0.01143	0.00355	0	0.01072	0	0.00131	0	0	0.00933	0.03109	0.00368	0.00325	0.00509	0.00452	0	0.00963	0	0.00213	0	0	0.00508	0.00175	0	0.00477	0
GGB30297	0.00037	0.00264	0	0.00847	0.01157	0.00065	0	0.00114	0.00116	0.00165	0.00742	0.00664	0.00781	0	0.00809	0	0.01568	0	0	0.00311	0.04328	0	0.0135	0.00361	0.00841	0.00879	0	0	0.01022	0	0	0	0.00338	0	0.00124	0
GGB28946	0.00036	0	0	0	0	0.0018	0	0	0	0	0	0.00518	0	0	0	0	0	0	0	0	0.05523	0.00814	0.06568	0	0.00182	0	0.02728	0.01168	0.04884	0.00034	0.00117	0.00232	0	0	0.00372	0.00089
GGB31853	0.00034	0	0.0016	0	0.00675	6e-05	0.1393	0.004	0.0093	0.02642	0.00208	0	0.0029	0	0.00406	0.05292	0.03037	0	0.00911	0.01531	0.23727	0.00816	0.23369	0.0264	0.01989	0	0.00412	0.00019	0	0	0	0.1583	0.0004	0	0	0
GGB1503	0	0.63764	0.12545	0.32392	0.75366	0.34913	0.01593	0.40501	0	0	0.28148	0.01747	0.30069	0	0.98123	0.40496	0.00622	0.02807	1.51454	1.01731	0.08446	1.09123	0.34896	1.03017	0.24874	0.3475	0.4032	0.26462	0.76406	1.80427	0.36875	0.56854	0.68007	0.56168	0.80884	1.33203
Akkermansia	0	0.2965	0.63277	0.33693	0	0	0	0.3795	0	0	0	0	1.43001	0	0	0.02713	0	0	0	0.01624	0.00155	0	0	0	0	0	0.00028	0	0	0	0	0.03739	0	0.14954	0	0
GGB28439	0	0.15834	0.02019	0.19085	0.00864	0.02982	0	0	0	0.00045	0.26551	0	0	0	0	0.14958	0.04286	0	0.03248	0.14309	0.15309	0	0	0	0.36195	0.0392	0.06229	0.08241	0.06143	0	0.01105	0.01843	0.00979	0.06893	0.02188	0.0004
GGB28991	0	0.13879	0.05461	0.55937	0	0	0	0.17435	0.01727	0.07356	0.1128	0.12171	0	0	0.89169	0.00937	0.35375	0	0	0.04728	0	0.37657	0	0.2991	0	0.01031	0.94666	0.18683	0.76808	0.41269	0	0.3087	0.21613	0.39878	0.30515	0.07742
GGB28418	0	0.04706	0.06403	0.11752	0.29804	0	0	0	0	0	0	0.00147	5e-05	0	0.09595	0	0	0.00475	0.05036	0.05728	0.08804	0.15812	0.13832	0.23629	0.00257	0.02037	0	0	0.02179	0.01044	0	0	0.13701	0	0.00054	0
GGB29549	0	0.03366	0.08686	0.00292	0	0	0	0.004	0	0.0081	0	0	0	0	0.03622	1.21313	0	0	0	0	0.27509	0.06031	0	0	0	0	0.58985	0.57737	0	0	0	0.90533	0	0.43949	0	0
GGB28456	0	0.03092	0	0	0	0	0	0	0	0	0	0	0	0	0	0	0	0	0.02931	0.04421	0.20034	0	0	0	0	0	0.00119	0	0	0	0	0	0	0	0	0
GGB28786	0	0.01611	0	0	0.00109	0.00023	0	0.01249	0.00948	0.00266	0.0195	0.00926	0.00362	0	0.0086	0.04829	0.01824	0.00494	0.02002	0.00426	0	0.05422	0	0.02264	0.07881	0.0048	0.00168	0.01017	0.03615	0.00784	0.00086	0	1.74522	0.02872	0.02207	0.00932
Clostridium	0	0.01543	1.12322	2.1057	0	0	2.76136	1.9157	0.00843	0.99264	0.7823	1.30597	1.82208	0.11172	3.22816	1.41535	1.28422	2.43566	0	0.00075	0.00195	0.15118	0	0	0.11163	0.36064	0.01612	0.00457	0.15506	0.11864	0.70386	0.22052	0.0813	0.19809	0.00777	0.06816
GGB75927	0	0.01228	0	0	0.00138	0.0113	0.06335	0	0	0.0165	0	0.00453	0.03285	0	0.00938	0.02508	0.00607	0.00633	0.0148	0.0003	0.00358	0.01821	0.02409	0.0054	0.00638	0.00601	0.01971	0.01373	0.01483	0.01355	0.00279	0.10665	0	0.05164	0.00102	0.02293
GGB73359	0	0.01187	0.00144	0.07603	0.07898	0.06648	0.03264	0.02366	0.0009	0.02728	0.05581	0.04106	0.04902	0	0.12535	0.04045	0.04975	0.00614	0.04518	0.16456	0.02273	0.11376	0.02998	0.02115	0.11673	0.00702	0.07917	0.14547	0.03698	0.04522	0.20921	0.05678	0.03559	0.30111	0.16061	0.03403
GGB45656	0	0.01086	0.00938	0.01976	0.01614	0	0.00925	0.00608	0	0.00655	0.06437	0.01933	0.02928	0	0.08058	0.05101	0.01332	0	0.00701	0.00497	0.00902	0.01439	0.00017	0.00371	0.00291	0	0.01038	0.02254	0.00915	0.0314	0.00322	0.05927	0.00357	0.03567	0	0.02493
GGB28760	0	0.00994	0	0	0.01048	0.01739	0	0.00809	0	0	0.00528	0.04434	0.00649	0	0	0	0.09552	0	0	0.01909	0	0	0	0	0.01865	0.06068	0	0	0.05577	0.00596	0.00142	0	0.04847	0	0.12556	0.01594
GGB28356	0	0.00922	0	0	0	0	0	0.03162	0	0	0	0	0	0	0.00018	0	0	0	0	0.1796	0	0	0	0	0.22748	0.06245	0	0	0	0	0.06366	0	0.11343	0	0	0
GGB28996	0	0.00767	0.00412	0	0	0.18956	0.023	0.01268	0.01595	0.02779	0.0058	0.05037	0	0.7973	0.02214	0.14057	0.09399	0.0232	0.00759	0.04597	0.65905	0.05484	0.01206	0.03346	0.10775	0.06369	0.26897	0.33983	0.11065	0.05143	0.01419	0.02497	0.07121	0.08661	0.57212	0.01737
GGB42330	0	0.00759	0.01127	0	0.03501	0.12563	0	0.04475	0.02151	0	0.08396	0.02956	0	0	0.03053	0	0.04863	0.00207	0	0.02248	0.17872	0	0	0	0	0.1003	0.00724	0	0.08124	0.00971	0	0.0051	0.06291	0	0.00692	0.02818
GGB27480	0	0.00533	0	0.00086	0.00127	0.00059	0	0	0	0.00281	0.00344	0.01299	0.00145	0	0	0.014	0.00762	0	0	0.00338	0.01647	0.00582	0	0.00709	0.00379	0.00255	0.02947	0.00374	0.01932	0.01096	0.04806	0	0	0.00493	0.00184	0.00826
GGB29006	0	0.00406	0	0	0	0	0	0.1688	0	0	0.60494	0	0	1.05739	0	0	0	0	0	0	0	0	0.00094	0.00101	0	0	0.00018	0	0	0	0.00155	0.00899	0	0	0	0
GGB28845	0	0.00278	0	0.01668	0.07078	0.01086	0.01048	0.02236	0.09765	0.03086	0	0.01287	0.01854	0	0.00433	0	0.032	0.00544	0	0	0	0	0	0	0.00799	0.04698	0.01732	0.01464	0	0	0.00399	0.01439	0.07823	0.01534	0.00942	0.00211
GGB28835	0	0.00225	0	0	0	0.11549	0	0	0	0.01837	0	0	0	0	0.00988	0.0661	0.09959	0	0	0.00068	0	0	0	0	0	0.0285	0	0.08593	0.04683	0.00854	0	0	0.19654	0.14466	0.06021	0.00456
GGB29622	0	0.00191	0.0001	0.03238	0.01268	0	0.00477	0.00862	0.02436	0.00817	0.0431	0.00393	0	0	0.00546	0.00164	0.00471	0	0.01604	0.01418	0.27903	0.47679	0.0492	0.02391	0.02482	0.01183	0.28271	0.00176	0.00976	0.01737	0	0.16314	0.4345	0	0.00146	0
GGB29003	0	0.00171	0.00364	0	0.00433	0	0.00075	0	0.03396	0	0.00176	0.00244	0	0	0	0	0.00169	0	0.23818	0.05631	0.02938	0.07778	0.37047	0.02888	0.08652	0	0.17183	0.02867	0.06473	0.06913	0.00083	0.07729	0	0.06004	0.01253	0.02041
GGB28836	0	0.00112	0	0	0.02007	0.00127	0	0	0	0	0	0.0277	0.03963	0	0.00887	0	0.03196	0.00181	0.06042	0.00932	0	0.20695	0.07203	0.62892	0.11726	0.28642	0	0.07917	0	0.0605	0.13269	0	0.09496	0	0.04168	0.02574
GGB28864	0	0.0011	0	0.00217	0.00464	0.01307	0.00751	0.00255	0.00292	0.00101	0.00431	0.00424	0.00048	0	0.00052	0.01201	0.01216	0	0	0.00433	0.09296	0.01528	0.06332	0.00292	0.03489	0.06658	0	0.0559	0.03666	0.01697	0.01994	0	0.0081	0.02965	0	0.01551
GGB28805	0	0.00107	0.0159	0.07024	0	0	0	0.02539	0.01279	0.00445	0	0.0183	0.04189	0	0.12415	0.04062	0.06171	0.00258	0	0	0	0	0	0	0.04712	0.02291	0.01212	0.00757	0.02375	0.00308	0.00055	0.05108	0.21901	0.02734	0.01651	0.01962
GGB28787	0	0.00106	0	0.00055	0	0.00431	0.0001	0	0.08826	0.00222	0	0.03311	0	0	0.00051	0	0.01447	0	0	0.0049	0	0.04942	0.09578	0.01059	0.03972	0.02844	0.01208	0.00469	0.00901	0.01718	0.01443	0.05951	0.00965	0	0.09653	0
GGB29004	0	0.00103	0.57655	0	0.04978	0.78498	0	0.89752	0.83659	0.00415	0.14238	0.71476	0	0	0	1.08349	0	0.62026	0.38566	0	1.95116	0.76813	2.41291	0.59809	0	1.81476	0.52034	1.37739	0.00068	0.05198	0.27053	0.58127	1.07482	0.07435	1.01767	0.46844
GGB47462	0	0.00099	0	0.00421	0.00145	0.00628	0.01154	0	0.00437	0.00213	0.00344	0.00276	0.00936	0	0.0071	0.001	0.01733	0	0.00486	0.02188	0.00682	0.00578	0.00383	0.01552	0.00402	0	0.00998	0.0242	0.0076	0.02976	0.00639	0.01168	0.02096	0.01063	0.01152	0.00353
GGB28401	0	0.00092	0.12642	0.17943	0	0	0	0.00454	0	0.0657	0	0	0	0	0	0	0	0	0.29263	0.10457	0.07475	0.06239	0.05566	0.29874	0	0	0	0.05082	0	0	0	0	0.09521	0.08305	0	0
GGB31828	0	0.00064	0	0	0	0.0018	0	0.00136	0	0	0	0.0034	0	0	0	0	0	0	0	0.00302	0	0.00445	0	0.00462	0.0076	0.00126	0.0111	0.01214	0.00068	0.00662	0.00761	0.00759	0	0	0.0049	0.00878
Mammaliicoccus	0	0.00061	0	0	0	0	0	0	0	0	0	0	0	0	0	0	0	0	0	0.01349	0	0	0	0	0	0	0	0	0	0	0	0	0	0	0	0
GGB20149	0	0.00057	0	0	5e-05	0.0082	0.01304	0.00205	0.00475	0.01198	0	0.04204	0	0	0.00385	0	0.1994	0	0	0.05999	0	0	0.011	0	0	0.11951	0.04286	0.23089	0.18946	0.00055	0	0.07495	0.04363	0.11521	0.06551	0.02183
GGB70394	0	0.00043	0.00392	0.00484	0.0008	0	0.0087	0.00303	0.00029	0.0003	0.00282	0.00667	0.0045	0	0.01096	0.02684	0.00647	0	0	0.00015	0	0	0	0	0.00184	0.00299	0	0.0002	0	0	0.00321	0.03827	0.00681	0.00763	0	0.00642
GGB30311	0	0.0004	0.00029	0.00094	0.00023	0.00853	0.00826	0.00226	0.00875	0	0.00023	0.00968	0.00493	0	0.02058	0.01939	0.06279	0	0	0.00012	0	0.00351	0.00859	0.00058	0.02575	0	0.00179	0.00282	0	0	7e-05	0	0	0.00617	0	0
GGB42579	0	0.00025	0.00054	0	0	0.00384	0.00034	0	0	0.0003	0	0.00887	0	0	0.00262	0.00794	0.002	0	0	0.00034	0	0	0	0	0.00446	0.00195	0.00589	0.01673	0.00025	3e-05	3e-05	0	0	0	0	0.00399
Staphylococcus	0	0.00016	0	0	0	0	0	0	0	0	0.00545	0.01508	0	0	0	0	0	0	0	0.01178	0	0	0	0	0	0	0	0	0	0.02401	0	0	0	0	0	0
GGB28793	0	0	0.0104	0.01387	0	0.01215	0.01894	0.03878	0	0.01062	0.03181	0.00457	0.00382	0	0	0.07346	0.18353	0	0.01402	0.00641	0.17575	0.05919	0	0.01187	0.00343	0.00093	0.00665	0.04125	0.004	0.00324	0	0	0.14738	0.00377	0.04643	0.01021
GGB28682	0	0	0.00673	0	0.77558	0.42986	0	0	0.31029	0.96852	0	0.23665	0	0.00012	0	0.33404	1.38212	0	0	0	0	0	0	0	0	0	0.21461	0	1.54951	0.45597	0	0.52117	0	0.9388	0.49525	0.17761
GGB81415	0	0	0.00126	0.03059	0	0.02121	0.03038	0.04171	0.15649	0.01048	0.10475	0.0558	0.05615	0	0.031	0.04079	0.10727	0.00467	0	9e-05	0	0	0	0	0.02345	0.02402	0	0.01467	0.0236	0.05729	0.01127	0	0.00235	0.01739	0.06113	0.01417
GGB3171	0	0	0	0.19893	0	0	0	0	0.00226	0	0	0	0	0	0	0.06141	0	0	0	0	0.14316	0.47259	0	0	0	0	0.03919	0.22433	0	0	0	0.12148	0	0.19039	0	0
GGB28402	0	0	0	0.1121	0	0	0	0	0	0.01255	0	0	0	0	0	0.18177	0	0	0	0	0.2183	0.0308	0	0	0	0	0.25006	0	0	0	0	0.00082	0	0	0	0
Romboutsia	0	0	0	0.05358	0	0	0.06862	0	0.00196	0.15762	0	0	0.29728	0.5707	0.07203	0.20927	0	0.00019	0	0	0	0.01617	0	0	0.02671	0.02298	0.00906	0.0017	0	0	0.55034	0.05416	0.00325	0.45947	0	0
GGB28933	0	0	0	0.007	0	0.00194	0.00157	0.0014	0	0	0	0	0.00038	0	0.01342	0.00116	0.0007	0	0	0	0	0.0017	0	0	0.01027	0.00051	0	0	0	0	0	0	0.00398	0.00066	0.00011	0.00232
GGB28911	0	0	0	0.00306	0	0.00351	0.03127	0.00175	0	0	0	0	0	0	0.00185	0	0.00017	6e-05	0.01712	0.04222	0	0.12405	0	0.0714	0.02853	0.0052	0.06301	0.00452	0.01372	0.04055	0.02979	0.00543	0.00235	0	0	0.03446
GGB75975	0	0	0	0	0.00969	0	0.00083	0	0	0.01518	0	0.04405	0	0	0.00413	0	0.00161	0	0.00572	0.00128	0.01641	0.00461	0	0	0	0	0.02158	0.00735	0.00154	0.00668	0	0.04516	0	0.03166	0	0.01123
Sporofaciens	0	0	0	0	0.00672	0.00696	0.00378	0	0.0039	0	0	0	0.00099	0	0	0.00202	0	0	0.0068	0.00983	0.00085	0.00529	0	0.02476	0.01341	0.01149	0	0.02726	0.01392	0.00923	0.009	0	0.00872	0.00469	0.00566	0.00534
GGB42598	0	0	0	0	0.00146	0	0	0	0.12925	0.00546	0	0.03097	0	0	0	0.02327	0.00313	0	0	0	0	0	0	0	0.01724	0	0	0.04127	0	0	0	0.97757	0	0	0	0
GGB28792	0	0	0	0	0.0004	0.00471	0	0	0	0	0	0	0	0	0	0	0	0	0	0.01381	0	0	0.13642	0.01269	0.04904	0.06012	0.00568	0	0.00442	0.00995	0.00589	0.015	0.00064	0	0	0
GGB28879	0	0	0	0	0	0.0024	0.0313	0	0	0.00741	0	0.0413	0	0	0.00388	0	0.02432	0	0.00223	0.00264	0.17066	0.05492	0.16834	0.02669	0.02956	0.04274	0.00566	0.03693	0.01419	0.00412	0.00328	0.13555	0.02871	0	0.01085	0.00273
GGB28858	0	0	0	0	0	0	0.11136	0	0	0	0	0	0.01488	0	0	0	0	0	0	0	0	0	0	0	0.86719	0	0	0	0	0	0.72801	1.04538	0	0	0	0
GGB28781	0	0	0	0	0	0	0.0299	0	0	0	0	0	0.05266	0	0	0	0	0	0	0	0	0	0	0	0.0392	0	0	0	0	0	0.02344	0	0	0	0	0
GGB28887	0	0	0	0	0	0	0.00062	0.0013	0.00247	0	0	0	0.01144	0	0.02828	0	0.07482	0	0	0.00189	0.00591	0.00298	0.00409	0	0.04022	0.11974	0	0	0	0	0.01487	0.00065	0.02386	0.00078	0.00348	0
GGB25041	0	0	0	0	0	0	0	0.5348	0.74285	0	0	0	0	0	0.01639	0	1.35596	0.06686	0	0	0	0	0	0	0	0	0.01143	0	0	0	0	0.4897	0	0	0.01365	0.35565
GGB28383	0	0	0	0	0	0	0	0.01521	0.00153	0	0	0	0	0	0.0149	0	0	0	0	0.02687	0.26653	0.15333	0	0	0	0.03822	0.08888	0	0	0	0	0.00947	0.05543	0	0	0
GGB28981	0	0	0	0	0	0	0	0	0.00274	0	0	0	0	0	0	0	0	0	0	0	0	0	0	0	0	0	0.0097	0	0	0	0	0.00466	0	0	0	0
GGB70448	0	0	0	0	0	0	0	0	0.00055	0	0	0	0	0	0	0	0	0	0	0	0	0	0	0	0.25141	0	0	0	0	0	0.13038	0.00083	0	0	0	0
GGB29683	0	0	0	0	0	0	0	0	0	0	0.04434	0	0	0	0	0	0.09111	0.13656	0.29	0.30965	0.19961	0.66843	0.3452	0.11094	0.08749	0.38562	0.45366	0.8748	0.32767	0.06803	0.36561	0.20411	0.51263	0.31092	0.33419	0.57862
GGB29468	0	0	0	0	0	0	0	0	0	0	0	0	8.6443	0	0	0	0	0	0	0	0	0	0	0	0	0	0	0	0	0	10.2177	0	0	0	0	0
Thermoactinomyces	0	0	0	0	0	0	0	0	0	0	0	0	0	0.00167	0	0	0	0	0	8e-05	0	0	0	0	0	0	0	0	0	0	0	0	0	0	0	0
Jeotgalicoccus	0	0	0	0	0	0	0	0	0	0	0	0	0	0.00153	0.06338	0	0	0	0	0.01234	0	0	0	0	0	0	0	0	0	0	0	0	0.00537	0	0	0
Ruoffia	0	0	0	0	0	0	0	0	0	0	0	0	0	0	0.01517	0	0	0	0	0.00164	0	0	0	0	0	0	0	0	0	0	0	0	0.00011	0	0	0
Corynebacterium	0	0	0	0	0	0	0	0	0	0	0	0	0	0	0.00325	0	0	0	0	0.00041	0	0	0	0	0	0	0	0	0	0	0	0	0	0	0	0
GGB28382	0	0	0	0	0	0	0	0	0	0	0	0	0	0	0	0.01449	0	0	0	0	0.01898	0.00145	0	0	0	0	0.21525	0	0	0	0.03983	0.10274	0	0.05293	0	0
GGB28964	0	0	0	0	0	0	0	0	0	0	0	0	0	0	0	0	4e-05	0	0	0	0	0	0	0	0	0	0	0	0	0	0	0	0	0	0	0
GGB28860	0	0	0	0	0	0	0	0	0	0	0	0	0	0	0	0	0	0	0.01663	0.01213	0	0	0.00236	0.07034	0	0	0	0	0	0.00018	0	0	0	0	0	0
GGB28851	0	0	0	0	0	0	0	0	0	0	0	0	0	0	0	0	0	0	0.00315	0	0.00742	0.00221	0.03311	0.00414	0	0	0	0	0	0	0	0.00236	0	0	0	0
GGB28396	0	0	0	0	0	0	0	0	0	0	0	0	0	0	0	0	0	0	0	0.0104	0	0	0	0	0	0	0	0	0	0	0	0	0	0	0	0
GGB28859	0	0	0	0	0	0	0	0	0	0	0	0	0	0	0	0	0	0	0	0.0062	0	0	0	0.00227	0	0	0	0	0	0	0	0	0	0	0	0
GGB75095	0	0	0	0	0	0	0	0	0	0	0	0	0	0	0	0	0	0	0	0.00504	0.01461	0.00511	0.01384	0.00021	0	0	0	0	0	0	0	0	0	0	0	0
GGB31763	0	0	0	0	0	0	0	0	0	0	0	0	0	0	0	0	0	0	0	0	0	0.00311	0	0	0	0	0	0	0	0	0	0	0	0	0	0
GGB28868	0	0	0	0	0	0	0	0	0	0	0	0	0	0	0	0	0	0	0	0	0	0.00089	0	0	0	0	0	0	0	0	0	0	0	0	0	0
GGB28875	0	0	0	0	0	0	0	0	0	0	0	0	0	0	0	0	0	0	0	0	0	0	0.00317	0	5e-05	0	0	0	0	0	0	0	0	0.00557	0	0
GGB25107	0	0	0	0	0	0	0	0	0	0	0	0	0	0	0	0	0	0	0	0	0	0	0	0	0	0	0.00821	0	0	0	0	0.30163	0	0	0	0
GGB28897	0	0	0	0	0	0	0	0	0	0	0	0	0	0	0	0	0	0	0	0	0	0	0	0	0	0	0.00625	0	0	0	0	0.00062	0	0	0	0
GGB28431	0	0	0	0	0	0	0	0	0	0	0	0	0	0	0	0	0	0	0	0	0	0	0	0	0	0	0.00511	0	0	0	0	0	0	0	0	0

## Sheet: Species
clade_name	2AD-2m_S6	4AD-2m_S2	5AD-2m_S7	8AD-2m_S8	9AD-2m_S9	10AD-2m_S10	2AD-6m_S5	4AD-6m_S7	5AD-6m_S6	8AD-6m_S8	9AD-6m_S9	10AD-6m_S10	2AD-12m_S7	5AD-12m_S8	6AD-12m_S9	8AD-12m_S10	9AD-12m_S11	10AD-12m_S12	2WT-2m_S1	3WT-2m_S1	5WT-2m_S2	8WT-2m_S3	9WT-2m_S4	10WT-2m_S5	2WT-6m_S11	3WT-6m_S1	5WT-6m_S12	8WT-6m_S2	9WT-6m_S3	10WT-6m_S4	2WT-12m_S1	5WT-12m_S2	6WT-12m_S4	8WT-12m_S3	9WT-12m_S5	10WT-12m_S6
Muribaculaceae_bacterium	13.8218	13.0069	10.2292	6.24396	6.36374	7.66853	6.77884	6.98369	8.14324	8.98708	9.53052	8.14915	7.16449	2.01577	6.59474	4.68664	4.67666	8.98308	10.9424	10.1563	3.21801	7.55219	3.66993	6.39403	2.87899	3.87886	2.79317	2.74003	3.83644	9.6583	6.68455	4.20483	2.44922	2.8361	3.1188	8.62037
Muribaculum_gordoncarteri	6.95409	9.8993	10.4763	7.16289	3.56581	2.57991	5.15633	15.2813	2.42944	4.69201	4.4006	5.43374	6.5053	0.04849	12.312	5.00058	5.929	7.17893	1.24298	1.95763	0.20641	2.43802	0.40905	0.21259	0.93504	2.15562	0.24856	1.13579	1.08835	1.50073	5.75835	4.09318	2.23624	2.9829	0.78454	5.73963
Duncaniella_dubosii	6.83418	7.40334	9.53051	5.07246	2.10427	2.76034	10.4343	2.51361	10.8716	11.0037	3.51869	4.81069	4.1137	0.73565	3.69464	3.72946	0.34478	9.43117	8.7138	6.45994	3.22657	6.88965	4.16275	3.95546	3.29492	4.71004	3.14003	5.13844	3.35905	6.3201	7.53816	7.33904	2.54575	8.0891	2.83821	9.63489
Turicibacter_sp_1E2	3.83759	1.84991	1.80776	1.51772	1.1994	1.36188	1.98271	2.84317	0	6.81376	0.13157	1.70447	0.39497	0.08783	1.03524	1.56692	1.20534	3.03793	0.19879	0.99663	0.01933	1.23412	0.08074	0.40371	0.00403	1.37392	0.1395	0.05675	1.00143	3.40136	8.92917	0.92999	1.04283	2.93452	2.12251	4.55233
Paramuribaculum_intestinale	3.70085	5.05964	5.57489	3.35762	2.49623	2.39119	3.6547	2.07967	3.17266	4.2913	3.61363	3.01605	3.1229	0.01607	2.12262	2.38394	1.81251	1.75101	6.93184	7.66077	1.32467	4.31323	2.17472	6.18114	1.47509	2.42782	2.02432	3.48847	2.83431	0.32594	4.47224	2.85007	1.13739	2.18821	1.63853	5.00362
GGB27892_SGB40326	2.50317	2.76557	2.41553	1.69983	1.33841	1.6526	0.47403	0.63202	0.78023	0.87076	0.83577	0.81933	0.50934	0.05122	0.59415	0.52334	0.41329	0.64108	1.29227	0.79698	0.15546	1.39078	0.56222	0.4606	0.23139	0.31578	0.20919	0.22427	0.24784	0.6342	0.42151	0.44117	0.31536	0.5777	0.18111	0.38605
GGB24148_SGB35952	2.44541	3.30958	1.88544	1.69376	1.48038	1.62109	4.90559	2.42839	2.95963	4.25982	2.09139	2.64161	2.77582	0.01368	3.03541	2.06512	1.91892	3.25138	1.9132	1.26085	0.47525	1.57932	1.00368	0.41906	0.98051	1.21638	1.4167	1.22273	1.57746	2.05288	5.04094	3.83863	1.3598	2.82427	1.75554	3.42239
Prevotella_sp_MGM1	2.40373	1.33837	1.98667	1.41991	1.22129	3.25814	4.67803	2.8981	8.49173	8.36281	6.32262	5.01942	3.74686	0.30614	3.04704	4.82686	3.12534	4.48965	1.12153	0.32105	1.07243	1.59421	0.67068	0.31376	1.01368	1.93621	0.61987	1.33509	1.06137	0.83048	0.7769	3.42855	1.77273	3.69486	0.70335	1.46322
Lactobacillus_taiwanensis	2.21224	3.12281	1.31373	2.2137	1.82301	0.5798	2.70192	5.3906	5.79913	5.69644	5.73985	3.90516	3.00538	14.8644	1.12782	1.73266	1.03554	2.17386	11.2833	7.38301	2.80473	2.50544	2.35097	3.4844	1.29598	0.74263	3.31044	2.4145	2.82752	8.45196	3.6871	1.43844	0.3926	2.88358	5.17489	4.2715
Ligilactobacillus_murinus	2.10764	0.43537	1.00679	0.1131	0.19069	1.62042	0.27808	1.02224	4.23065	0.63924	1.41492	1.52817	0.231	27.4153	0.34948	0.15761	0.34076	6.19253	1.40867	3.08532	0.1997	0.51816	1.05887	23.3459	0.63648	0.11521	2.30105	0.80045	0.27498	4.93717	0.5853	0.46787	0.09997	1.6247	0.35486	1.86418
Lachnospiraceae_bacterium	1.94878	0.42527	0.58278	1.74701	1.66125	1.63932	1.78866	1.82742	2.70384	1.35231	1.51032	3.33054	1.10103	5.23149	2.90311	2.96876	3.87908	1.61557	1.21552	0.84821	3.32062	1.85605	5.22885	1.22752	3.25508	3.40886	1.91141	2.48099	4.28718	1.57095	1.83218	1.21854	3.78479	2.11381	2.81759	0.53605
Odoribacter_sp_Z80	1.93701	0.99213	1.21091	1.25223	1.0107	1.29115	1.71936	1.755	1.09479	1.30027	1.15628	1.78165	1.31986	0.0304	1.79144	1.46408	1.29942	0.49245	0.77347	0.98569	0.72156	1.41566	0.69734	0.58154	0.7213	1.18331	1.00107	0.43072	0.6106	1.40112	1.07104	1.88566	1.43527	1.02805	1.01151	1.72226
Duncaniella_muris	1.6975	1.9135	3.57804	2.48064	1.32403	0.3429	2.51503	2.11309	0	1.81629	1.71872	1.00632	2.18607	0.98968	1.9982	1.66297	1.70638	3.68129	1.24043	0.60861	0.31129	0.72127	0.1766	0.28125	0.21765	0.51579	0.38767	0.29679	0.29999	1.19353	1.37839	1.18461	0.92326	1.20067	0.31295	1.18983
Muribaculum_intestinale	1.48415	1.1537	1.55366	0.93373	0.52845	0.25966	1.14338	1.34691	2.96158	1.18619	1.59751	1.37402	2.21919	0.36657	1.40949	0.48603	0.86876	2.72585	0.97231	0.45546	0.08543	0.36862	0.29068	0.5275	0.26231	0.67059	0.09033	0.34557	0.43849	0.95407	0.53454	0.69783	0.87793	0.19545	0.26128	1.12875
GGB29005_SGB41723	1.468	0.56518	0.3285	1.31227	0.04074	5.53473	0.36188	0.03439	1.13167	0.45024	0.03287	0.43257	1.15256	0.0011	0.00481	0	1.98584	1.41766	0.39134	0.49866	2.01354	0.43012	0.36105	0.52995	2.16708	4.64907	0.44026	0.18609	5.49465	0.0927	0.00237	0.16319	0.02044	1.6211	0.0669	0.55694
GGB14001_SGB21428	1.42245	3.81175	2.40377	0.9055	1.11732	1.3966	0.81736	1.1994	0.75925	1.38955	1.93599	1.35961	1.23325	0.06273	0.73077	0.60182	0.38948	1.82871	0.80532	1.29093	0.26505	0.55613	0.98508	0.46544	0.25123	0.82501	0.38184	0.26571	0.63515	0.92914	1.28998	1.2369	0.43297	0.40368	0.39008	0.92237
Alistipes_sp_DSM_112343	1.3558	0.05632	0.7874	1.90286	1.70708	1.91117	2.11542	2.60576	1.82409	1.85994	1.69827	2.43449	1.84448	0.00488	1.63545	2.50086	2.62043	0.58813	4.14065	4.30702	3.36972	3.20551	2.04005	2.45773	3.58646	1.9643	0.00813	3.21689	3.77406	4.00604	1.96614	1.74273	1.79202	4.74041	3.41971	2.47555
GGB27876_SGB40310	1.28805	1.52374	1.58358	0.90929	0.87745	0.95575	3.05565	1.50863	2.91099	1.83565	0.79647	2.26565	1.23811	0.03944	1.20429	1.17587	0.51981	0.32363	2.82898	0.81	0.84849	1.63717	1.32664	2.72584	0.20059	0.74399	1.01969	1.97517	1.04101	2.58295	0.041	2.35206	0.51537	1.66358	0.3019	2.96643
Duncaniella_freteri	1.23281	1.46969	2.30292	0.91889	0.98891	1.24625	1.06926	1.55235	3.1081	2.24049	1.62737	1.73295	1.34371	0.24771	0.87534	1.11555	1.34414	1.89231	3.60025	2.6631	0.95428	1.55567	1.14835	3.51263	0.81369	0.67133	0.86305	1.6248	0.86713	2.36782	1.64271	1.32573	0.45564	1.23384	0.66111	2.45663
Limosilactobacillus_reuteri	1.14774	1.41718	0.61062	1.1216	0.82822	0.43364	1.34931	2.39293	2.92043	2.95186	3.53884	2.54685	1.45992	5.58711	0.31201	0.68338	0.50618	2.34623	3.37603	3.61135	0.6422	0.9758	0.51874	3.58127	0.81907	0.45946	2.26572	1.1365	1.08407	4.08147	1.80138	0.45316	0.13912	3.99944	1.44802	1.58257
GGB31835_SGB45211	1.10722	0.66735	2.04031	1.62962	1.70435	1.23853	0	0.72048	0	0	0.71443	0	2.66626	0.00562	1.18631	1.35415	0.84926	1.28948	0	0.00215	0	0	0	0	0.19616	0.19498	0.01613	0.06833	0.11867	0.07913	0.12954	0.13463	3.48399	1.35476	0.02937	0.7114
GGB27866_SGB40300	0.8084	0.62319	0.81711	0.50712	0.72478	0.59104	0.61056	0.36537	0.74839	1.02415	0.74867	0.60029	0.34859	0.00739	0.31116	0.39641	0.24428	0.07144	1.65532	1.5374	0.69361	0.81038	0.68186	1.46604	0.47065	0.28563	0.44015	0.85165	0.40938	1.35139	0.49511	0.50453	0.18164	0.50772	0.21602	0.73108
GGB31184_SGB44478	0.8001	0.21715	0.27117	0.12705	0.06632	0.40512	0.06455	0.04891	0.74531	0.25552	0.22748	0.05355	0.17985	0.49377	0.18112	0.08663	0.06483	0.17731	0.43908	0.03577	0.0237	0.03649	0.18445	0.01603	0.01478	0.01417	0.0019	0.0019	0.01975	0.03968	0.01215	0.21547	0.08123	0.13785	0.04609	0.14586
Bacteroidales_bacterium	0.76553	2.21629	3.91698	2.41863	0.89258	0.63475	0.57798	1.36445	1.17356	0.99585	1.5864	0.93857	1.30184	0.08405	0.62356	1.08749	0.69005	1.07086	0.88561	0.64686	0.48889	1.31789	0.38608	0.51386	0.18028	0.45514	0.15486	0.25139	0.35878	0.70659	0.50106	0.59479	0.43884	0.62002	0.24733	0.78179
GGB70489_SGB94917	0.71087	0.00526	0	0.97263	0	0	0.0004	0	0	0	0	0	0	0	0	0	0	0	0.00349	0.30931	0	0	0	0	1.40535	0	0	0	0	0	0	0	0	0	0	0
GGB27849_SGB40283	0.67675	1.03444	1.17676	0.60048	0.60043	0.25011	0.71894	0.99972	0.68358	0.59939	0.60971	0.61436	0.5265	0.00027	0.62957	0.32398	0.42385	0.46049	0.38563	0.20046	0.06167	0.14092	0.23038	0.08765	0.26281	0.42464	0.04884	0.07204	0.27039	0.28385	0.56425	0.51874	0.17447	0.11042	0.13311	0.30919
Burkholderiaceae_bacterium	0.61973	0.18418	0.43268	0.20142	0.20064	0.25551	0.32341	0.01432	0.87681	0.4913	0.28084	0.35714	0.08481	0.42054	0.04917	0.12291	0.09669	0.34497	0.54198	0.22257	0.11805	0.23321	0.1543	0.46965	0.10735	0.25769	0.03908	0.03595	0.14428	0.346	0.39746	0.297	0.18286	0.18027	0.2697	0.57227
GGB81440_SGB45230	0.60947	0.25548	0.14541	0.49487	1.77971	2.23399	0.07162	0.50421	0.72612	0.39302	0.00067	0.13553	0.02393	0.25265	0.44102	0.35302	0.83929	0.43132	0.22	0.04831	1.1017	0.09811	1.45555	0.66185	0.38788	0.75573	0.11773	1.25598	0.94695	0.12394	0.0067	0.02369	1.26633	0.0026	0.51496	0.60667
Bacteroides_acidifaciens	0.60041	0.24316	0.87752	0.38753	0.82521	0.46607	0.18999	0.16319	0.19609	0.27882	1.82969	0.56189	1.24418	6.81223	0.52401	0.52589	0.71549	6.09273	0.55867	0.33059	0.21038	0.27226	0.13022	0.12405	0.14241	0.02977	0.13897	0.23912	0.05102	0.18492	0.08247	0.39989	0.30296	0.23033	0.01921	0.2689
GGB28416_SGB40998	0.59675	0.02191	0	0.05753	0.04499	0.07996	0.44537	0.00078	0	0	0.00789	0.02104	0.04317	0	0.99106	0	0.19871	0	0.07976	0.54979	0	0	0.0164	0.03844	0.02924	0.01089	0	0	0	0.03638	0.01259	0	0.43037	0.03852	0	0.02784
GGB28990_SGB41704	0.57879	0	0	0	0.77113	0.07495	0.00467	0	0	0	0	0	0.27269	0	0	0	0	0	0.07939	0.17599	0.14152	0	0.3613	0	0.83962	0.14034	0	0	0	0	0.03367	0	0.22016	0	0	0
GGB24132_SGB35935	0.56359	0.48462	0.83737	0.62252	0.71989	0.34156	0.45504	0.38028	0.11264	0.33807	0.53348	0.55469	0.30076	0.00142	0.58009	0.26255	0.27835	0.35011	0.36272	0.2402	0.08483	0.30259	0.16393	0.31145	0.08063	0.14422	0.09503	0.15286	0.36316	0.48979	0.62657	0.41278	0.15666	0.32429	0.26743	0.54253
Clostridiales_bacterium	0.47317	0.23594	0.54421	0.18769	0.65016	0.36129	0.69679	0.02208	0.80068	0.39041	0	0.46725	0.5261	0	0.568	0.03735	0	0	0	0	0	0	0	0	0	0	0	0	0	0	0	0	0	0	0	0
GGB30454_SGB43514	0.43536	0.08946	0.20037	0.88184	1.40123	0.42392	0.58513	0.1996	0.09347	0.27347	0.12573	0.12191	0.26637	0	0.17497	0.25332	0.2452	0.01379	0.0088	0.07048	0.07284	0.03698	0.07885	0.15889	0.63729	0.36046	0.23235	0.14916	0.38502	0.12581	0.21662	0.20483	0.35419	0.06533	0.86579	0.11023
GGB28248_SGB40791	0.3805	0.183	0.27214	0.43246	0.18973	0.7732	0.93596	0.73762	0.45449	0.22704	0.52172	0.70322	0.51376	0.46839	0.39662	0.72124	0.83021	0.241	0.89024	1.00729	1.76574	1.25026	1.39295	1.30342	0.65425	0.35875	1.40182	0.02362	0.90328	2.44922	1.13728	1.93529	1.08142	1.8002	1.53657	2.10585
Lachnospiraceae_bacterium_A2	0.37207	0.04116	0	0	4.31346	4.39279	0.48039	0.01525	0.17435	0.05428	0.10877	0.88661	0	0.00046	0	0.42506	2.21842	0.07878	0.0051	0.24318	0.70699	0.10523	0.13758	0.23483	0.21998	6.72291	0.20698	0.02883	5.00109	0.00978	0.93019	0.03685	0	0.61176	0.03441	0.3063
GGB31438_SGB44768	0.3688	0.14255	0.27138	0.26609	0.16271	0.31019	0.39746	0.1262	0.04481	0.32807	0.37494	0.41154	0.2965	0	0.10368	0.18105	0.24536	0.07199	0.22553	0.07612	0.46407	0.38954	0.05135	0.06451	0.29862	0.62833	0.60021	0.30682	0.30542	0.34073	0.31391	0.60972	0.42579	0.84924	0.3845	0.26595
GGB27778_SGB40192	0.3665	0.41604	0.07393	0.15711	0.35034	0.78821	0.90529	0.74945	0.48502	0.59291	1.04673	0.64453	0.61617	0	0.3111	0.79658	0.64956	0.17095	0.46089	1.44716	1.01725	0.4212	0.31482	0.42589	1.28063	0.29272	2.9891	0.2785	1.29436	1.51002	1.09663	2.15224	0.24746	0.78502	1.31843	1.16
GGB31839_SGB45217	0.35284	0.03145	0.00104	0.00245	0.0937	0.05722	0.93966	0.04313	0.61939	0.0697	0.00249	1.54822	0.14339	0.00389	0.00029	0.05842	1.05195	0	0.60869	0.02138	0	0.01978	0.04342	0	0	0	0.98608	0	0.02124	0	0	0.34179	0.00726	0.01881	0.04792	0.16913
GGB28930_SGB41631	0.35128	0.09216	0.20867	0.94276	0.34326	0.49657	0.08968	0.28235	0.22839	0.47204	0.54536	0.27562	0.44093	0	0.9921	0.00544	0.67775	0.06705	0	0.11807	0.00434	0	0	0	1.32439	0.85506	0.51425	0.34585	1.42616	0.51776	0.24796	1.32807	0.99012	0.95779	0	0.43236
GGB31179_SGB44472	0.33092	0.27683	0.61317	0.37238	0.337	0.44839	0.03137	0.21836	1.31605	0.7761	0.97231	0.20572	0.72289	2.1418	0.81951	0.55654	0.4416	1.8121	0.03503	0.01634	0.01706	0.02687	0.03361	0.0074	0.00749	0.11502	0.00804	0.00694	0.01973	0.035	0.00948	0.04333	0.27855	0.0596	0.02146	0.0781
Lachnospiraceae_unclassified_SGB41587	0.3298	0.12033	0.00715	0	1.82926	0.0275	0	0.17487	0.0182	0.01928	0.04684	0	0.50096	0	0.02989	0.53972	0.05292	0	0	0	0	0	0	0	2.05762	0.50637	0.91262	0	0.1596	0.27913	0.30823	0.18313	1.82618	0	0.2215	0.03818
GGB28802_SGB41455	0.30971	0.07355	0	7e-05	1.08796	0.53351	0.56479	0.01223	0	0.13722	0.01708	0.01131	0.04655	0	0	0	0.00719	0.0132	0.20126	0.18262	0.12235	0.64812	0.86687	0.30175	0.42036	0.04765	0.92896	1.48498	1.01766	0.17211	0.20781	0.24682	0.00252	0.27866	1.03221	0.07158
GGB31841_SGB45219	0.3081	0.03542	0.00497	0.12068	0.2925	0.00307	0.0899	0.00533	0.73297	0.06422	0.12683	0	1.5017	0	0.07357	0.13031	0.00397	0.11856	0	0	0	0	0	0	0	0	0	0	0.00018	0	0	0	0	0.05498	0.00698	0
GGB3793_SGB41498	0.2908	0.13581	0.04126	0.10885	0.36046	0.327	0.18922	0.62845	0.51494	0.22156	0.12639	0.70734	0.44901	0.00082	0.14458	0.22106	0.86556	0.00686	0.03804	0.47728	0.06091	0.1071	0	0.22108	0.14774	0.7051	0.37019	0.43392	0.00382	0.5342	0.20027	0.12474	0.05836	0.00151	2.48959	0.38924
Lachnospiraceae_bacterium_MD308	0.2828	0.10584	0.00047	0.09686	0.24447	0.1835	0.00213	0	0	0.01014	0	0.02826	0.01406	0	0	0	0.08487	0.01193	0.05087	0.10387	0.00631	0.16058	0.0058	0.08751	0	0.07688	0.01293	0	0.06679	0.02436	0.00084	0.05854	0.31576	0.00324	0.14189	0.09114
GGB24146_SGB35950	0.2769	0.42348	0.48887	0.38345	0.19807	0.18956	0.30511	0.18258	0.35301	0.39456	0.30395	0.4116	0.22296	0.01823	0.22199	0.19159	0.23815	0.26984	0.31464	0.1818	0.08604	0.33223	0.13903	0.14337	0.1148	0.0995	0.06607	0.19998	0.13988	0.24269	0.39864	0.23243	0.10125	0.19011	0.12813	0.32024
Anaerotruncus_sp_1XD42_93	0.26432	0.14193	0.08192	0.1184	0.05437	0.56028	0.2215	0.14085	0	0.08233	0.00494	0.18233	0.00869	0.17418	0.024	0.34493	0.11285	0.15717	0.04066	0.05667	0.05765	0.13485	0.38681	0.0789	0.51162	0.00874	0	0.81806	0.35155	0.02917	0.07045	0	0.03827	0.27665	0.22766	0.10904
GGB3793_SGB5158	0.25058	0.44457	0.2086	0.81824	0.98287	1.53399	0.013	1.37829	0	0.00236	0.03134	0.015	0.01014	1.92579	0.00361	1.70726	1.08639	0.01451	0.52157	0.22221	4.58863	0.01308	0	0.10914	0.01609	0.13121	2.83943	0.09109	0.00033	0.10515	0.07089	0.47786	0.05637	0.02289	0	0.03985
GGB27929_SGB40368	0.24785	0.18632	0.3654	0.27867	0.15244	0.15396	0.45612	0.10085	0.65351	0.37891	0.22754	0.70932	0.18853	0.37575	0.16521	0.47084	0.27444	0.2646	0.90792	0.37349	0.36755	1.02043	0.4039	0.68829	0.15979	0.18457	0.25844	0.14876	0.33533	0.80347	1.28528	0.96727	0.14938	0.83856	0.13904	0.85859
Adlercreutzia_muris	0.24033	0.28887	0.17815	0.20482	0.23973	0.2455	0.01559	0.11046	0.11013	0.06553	0.29436	0.19049	0.13129	0.32358	0.36439	0.08492	0.34697	0.28484	0.29624	0.26152	0.10518	0.03137	0.24868	0.24513	0.04906	0.17343	0.03367	0.01885	0.13042	0.2001	0.05736	0.09661	0.16162	0.06871	0.1839	0.30545
Clostridiaceae_unclassified_SGB41663	0.23499	0.03695	0.07831	0.18266	0.50793	0.78792	0.05176	0.2951	0.01678	0.02306	0.26157	0.12395	0.00668	0	0.15992	0.07372	0.80301	0	0.00975	0.05201	0.00162	0.15615	0.73495	0.05451	0.31345	1.03878	0.57325	0.83135	0.92275	0.24285	0.12046	0.2496	0.46686	0.01938	1.53567	0.29346
GGB27792_SGB40208	0.23092	0.14113	0.13815	0.12733	0.10754	0.296	0.21585	0.23166	0.45297	0.72531	0.60848	0.53748	0.33662	0.32856	0.10464	0.31958	0.25094	0.42453	0.3071	1.0685	0.87067	0.50246	0.56019	0.61783	0.17136	0.30577	0.80674	0.4223	0.4653	1.13496	0.41501	0.96904	0.16093	0.603	0.34746	0.7723
Oscillospiraceae_bacterium	0.23061	0.03696	0.02684	0.19007	0.2433	0.25906	0.16354	0.12031	0.07254	0.07388	0.16983	0.10833	0.18551	0	0.15612	0.19301	0.24267	0.02171	0.0415	0.11096	0.92522	0.27853	0.56398	0.11556	0.45607	0.39099	0.56542	0.38203	0.40323	0.11445	0.1196	0.21091	0.37543	0.17641	0.39477	0.05999
GGB28883_SGB41564	0.22989	0.01648	0	0.03334	0	0	0	0	0.01835	0	0.00323	0.02496	0.01274	0	0.01225	0.02144	0.05567	0.00387	0.01899	0.15942	0	0.88687	0.86161	0.20579	0.61837	0.01669	0	0.01453	0	0.54195	0	0	0.08619	0.18358	0	0.14954
GGB31822_SGB45198	0.22689	0	0	0	0.02259	0.19979	0.10507	0.05333	0.0094	0	0.10307	0.3766	0.27465	0.00263	0	0	0.23078	0.0038	0	0.01149	0	0.3989	0	0	0	0.0102	0.77741	0.10475	0.0435	0.12982	0	0.29892	0.1846	0.25881	0.05966	0.8766
GGB28790_SGB41443	0.22389	0.01009	0	0.05126	0.00036	0.02213	0	0.02106	0.00624	0.00785	0	0.00158	0	0.00729	0.00253	0	0	0.05446	0.10257	0.02842	2.74204	0.0552	1.78751	0.31901	0	0.37483	0.40376	0.28942	0.10809	0.23517	0.00486	0.51478	0.0144	0	0.19136	0.03721
Clostridia_bacterium	0.20035	0.11006	0.08949	0.37259	0.48605	0.43466	0.38016	0.18997	0.11537	0.15124	0.09071	0.18561	0.20356	0.43633	0.33721	0.58927	0.89845	0.12845	0.09023	0.12558	0.49617	0.43696	0.24026	0.03459	0.96717	1.03994	0.55332	0.51078	1.17507	0.08846	0.26615	0.37208	0.42033	0.34249	0.88909	0.17604
GGB28825_SGB41481	0.19336	0	0	0	0.09807	0.11902	0	0.0342	0	0	0	0	0	0	0.06932	0	0	0	0	0	0	0	0	0	0	0.01062	0	0	0	0	0	0	0.02137	0	0	0
GGB75040_SGB102492	0.19123	0.08786	0.12864	0.04345	0.09698	0.02871	0.02772	0.02468	0.01107	0.05937	0.03205	0.01808	0.01133	0	0.05099	0.00345	0.01594	0.00665	0.11722	0.01305	0.12369	0.07327	0.01306	0.03032	0.04497	0.01577	0.00329	0.0043	0.04389	0.00471	0.00044	0.0143	0.01586	0.00212	0	0.01717
GGB31440_SGB44770	0.18433	0.01974	0.04597	0.03678	0.04744	1.01095	0.79992	0	0.00798	0.01013	0.00367	0.2082	0	0	0	0.00196	0.00901	0	0.10611	0.02701	0.05827	0.08817	0	0.2004	0.05847	0.00289	0	0.24611	0.0351	0.37989	0.00605	0	0	0.23979	0.04357	0.19039
GGB42327_SGB59494	0.18078	0.07037	0.04278	0.07899	0.08724	0.0357	0.03073	0.04678	0.00381	0	0.04367	0.03539	0.00421	0	0.03498	0.02236	0.03453	0	0.01199	0.02176	0.11854	0.04688	0.05989	0.02514	0.09567	0.05645	0.12661	0.03636	0.02931	0.0233	0.00786	0.02821	0.00821	0.02136	0.02141	0.00138
GGB27893_SGB40327	0.17882	0.09407	0.24358	0.12352	0.11628	0.10982	0.27391	0.11951	0.54248	0.31986	0.34959	0.27361	0.42468	0.48153	0.24991	0.3497	0.2281	0.49392	0.32081	0.15127	0.08886	0.17086	0.10529	0.16063	0.06951	0.06633	0.09542	0.13464	0.10824	0.16565	0.18931	0.2815	0.1098	0.22564	0.06872	0.30844
GGB30286_SGB43248	0.16484	0.00929	0.06722	0.05874	0.25588	0.08083	0.10333	0.05759	0.04355	0.04664	0.04163	0.04594	0.03016	0.08063	0.05597	0.19505	0.04422	0.01704	0.01871	0.01109	0.09164	0.07365	0.07809	0.03319	0.1636	0.1293	0.15879	0.13109	0.1115	0.0548	0.06728	0.18693	0.06225	0.18914	0.20276	0.03742
GGB28885_SGB41566	0.16429	0.00402	0	0	0	0.56955	0.03231	0	0	0.05851	0	0	0.01127	0	0.01093	0.0221	0.00071	0	0	0.00182	0	0	0	0	0.01537	0	0	2.44157	0.11064	0	0.14983	0	0.03816	0	3.60603	0
Adlercreutzia_caecimuris	0.1598	0.08888	0.08299	0.11411	0.09009	0.09443	0.31463	0.08621	0.33792	0.11886	0.14548	0.07213	0.15336	0.06152	0.09287	0.25042	0.14481	0.06472	0.12115	0.28035	0.09773	0.20248	0.14005	0.29287	0.18972	0.13593	0.18211	0.2198	0.18884	0.19158	0.27018	0.14926	0.12064	0.13221	0.18141	0.13312
GGB28949_SGB41655	0.1577	0.01473	0	0	0.00478	0.01069	0.00367	0.07648	0	0	0.12004	0.00242	0.38655	0	0.16783	0	0.1979	0.24074	0.03454	0.06329	0.11836	0.00213	0.22106	0.02607	0.18646	0.70942	0.00422	0.03279	0.14385	0.01894	0.04384	0	0.43554	0	0.12211	0.0139
GGB29531_SGB42317	0.15561	0.03237	0.07633	0.24169	0.25505	0.25409	0.11504	0.16989	0.13862	0.08136	0.17084	0.11833	0.18653	0.00219	0.27358	0.35595	0.37567	0.1034	0.01793	0.05013	0.16823	0.13669	0.28359	0.04186	0.18411	0.34263	0.11577	0.13544	0.20178	0.09221	0.03939	0.19311	0.4385	0.10596	0.25132	0.06884
GGB27914_SGB40352	0.15056	0.16014	0.13132	0.19079	0.15569	0.0908	0.10694	0.07374	0	0.1415	0.14976	0.15315	0.12093	0	0.11777	0.12375	0.09289	0.05243	0.24371	0.10752	0.06594	0.23083	0.10881	0.1116	0.05279	0.05638	0.06146	0.12457	0.14756	0.17226	0.15451	0.18677	0.05495	0.17917	0.07884	0.25693
GGB30473_SGB43557	0.14847	0.04883	0.05284	0.15976	0.13086	0.11908	0.10285	0.10131	0.09987	0.07522	0.1462	0.07224	0.12041	0.04323	0.13392	0.14856	0.12122	0.08419	0.06038	0.07242	0.07907	0.1071	0.05716	0.08451	0.1443	0.11432	0.12619	0.11278	0.07291	0.09995	0.10558	0.14604	0.13965	0.13055	0.12305	0.10333
GGB31312_SGB44628	0.14415	0.5684	0.36827	0.01194	0.01137	0.94558	0.23177	0.8592	0.02856	0.0172	0.17487	0.51848	0.05789	0.00878	0.13039	1.36818	0.35482	0.02442	0.02515	0.30593	2.39575	0.07089	0.05714	0.06606	0.07059	0.60389	2.28634	0.02664	0.22765	0.43537	0.04086	0.79024	0.46461	0.09152	0.20245	0.17377
GGB31850_SGB45228	0.14084	0.02508	0	0.00399	0.11487	0.12601	0.16476	0.01456	0	0	0.2993	0.25101	0.26729	0	0.00067	0	0.02458	0	0	0.11829	0.00926	0.00505	0.04905	0	0.25545	0.10507	0.76233	0.90393	0	0.19597	0.11327	0.49366	0	0.30068	0.50706	0.00058
GGB30408_SGB43438	0.14034	0.01525	0.01268	0.07264	0.0547	0.12675	0.02714	0.17679	0.03393	0.05581	0.06432	0.19636	0.11254	0.00575	0.036	0.27342	0.09131	0.04177	0.04833	0.01567	0.53711	0.0858	0.18288	0.01861	0.23118	0.38825	0.29804	0.11698	0.2941	0.06406	0.10435	0.17121	0.85321	0.24139	0.15275	0.03175
GGB28310_SGB40880	0.13809	0.17476	0.05577	1.64375	2.32056	0.6769	0.42054	0.2437	0.00125	0.04158	0.0507	0.11777	0.18103	0.00021	0.42723	0.66612	0.85895	0.02405	0.10134	0.38388	0.59438	0.91758	0.75142	0.20765	0.40701	0.35117	0.43268	0.84452	1.03944	0.14211	0.17807	0.40265	0.20596	0.14315	0.89053	0.48627
GGB29002_SGB41718	0.1374	0.05423	0.05891	0.05649	0.01658	0.15267	0.04276	0.04099	0.06915	0.03236	0.07453	0.03146	0.08035	0.29659	0.02805	0.0076	0.00986	0.03521	0.06094	0.03019	0.18233	0.03707	0.15182	0.09233	0.03066	0.10188	0.18159	0.06632	0.06146	0.06024	0.00303	0.01395	0.1784	0.09994	0.43939	0.01418
Bacteria_unclassified_SGB41729	0.13321	0.04363	0.09753	0.63996	0.16973	0.44038	0.24832	0.0039	0	0.18734	0.13627	0.969	0.2409	0.00165	1.24238	0	0.77101	0.25069	0.08107	0.21983	0.22769	0.19779	1.36577	0.26202	0.64217	0.91639	0.04015	0.46862	0.66506	0.26054	0.07322	0.25268	3.51489	0.44652	0.76579	0.14461
GGB28387_SGB40967	0.12239	0.00239	0.02168	0.22725	0.06695	0.04243	0.03863	0	0	0.00302	0.04603	0.04887	0.04473	0	0	0.06798	0.0095	0	0.00025	0.09823	0.21956	0.02435	0	0	0.05771	0	0.31954	0	0.03361	0.1173	0.02799	0.09598	0	0.00167	0.02676	0.0012
GGB31838_SGB45216	0.12217	0	0	0	0.00208	0.07138	0.07115	0.05708	0	0	0	0	0	0	0	0	0	0	0	0.0115	0	0	0	0	0	0	0	0	0.00831	0	0	0	0	0	0.01526	0.00405
GGB42586_SGB59781	0.11946	0.01902	0	0.09846	0.00763	0.03417	0.03514	0.01002	0.03434	0.08539	0.0004	0.04085	0.00049	0.00032	0.00324	0	0.00277	0	0.06804	0.11729	0.01739	0.05646	0.13597	0.05889	0.38498	0.00955	0.28629	0.29016	0.21506	0.11509	0.06931	0.17014	0.01003	0.04308	0.11441	0.04382
Clostridiaceae_bacterium	0.11757	0.01398	0.01499	0.02567	0.0679	0.13087	0.10499	0.03002	0.21789	0.1051	0.00628	0.08078	0.09697	0.4857	0.03977	0.24456	0.18336	0.04345	0.15479	0.2474	0.96079	0.44257	0.80559	0.19839	0.37057	0.43522	1.05005	0.48027	0.24376	0.29956	0.16522	0.36251	0.31443	0.0763	0.31303	0.04982
GGB42054_SGB59194	0.11697	0.01396	0	0.00773	0.01715	0.07014	0.05849	0.05604	0	0.00158	0.04047	0.01681	0	0	0	0	0.17094	0	0.12597	0.00039	0.12819	0.11141	0.00669	0.01715	0	0	0.13711	0.0111	0.00239	0	0.01811	0.09973	0.03261	0.00702	0.00984	0.05084
GGB30455_SGB43519	0.11578	0.01777	0.02224	0.17896	0.09983	0.1554	0.09082	0.06804	0.03832	0.02598	0.06169	0.13108	0.09969	0	0.11316	0.14796	0.25559	0	0.05049	0.08374	0.29205	0.15475	0.12806	0.03583	0.24018	0.16158	0.14999	0.40992	0.19531	0.08139	0.06575	0.07288	0.2684	0.14877	0.22279	0.03456
GGB28934_SGB41637	0.11201	0.00447	0.01286	0.00488	0	0.01617	0.02092	0.03604	0.02539	0.01974	0	0.0202	0.00043	0.03949	0.00693	0.01971	0.06505	0.00139	0.06363	0.05883	0.1395	0.16287	0.81307	0.09936	0.22374	0.20363	0.12722	0.1517	0.05828	0.09515	0.01752	0.0456	0.06757	0.0191	0.01662	0.01651
GGB30145_SGB43072	0.11169	0.03151	0	0.05311	0.26124	0.12871	0.07469	0.03067	0.01778	0.02146	0.01697	0.09846	0.09584	0	0.01711	0.10827	0.07685	0.00685	0.06363	0.04584	0.46926	0.23552	0.32212	0.03519	0.17136	0.03711	0.26005	0.31705	0.10139	0.11272	0.05643	0.02319	0.01944	0.0914	0.16779	0.05647
Granulimonas_faecalis	0.10989	1.80774	1.59154	1.34813	0.60653	0.11023	0.53024	1.00519	0.24409	0.03999	0.03125	0.03147	0.34671	0.00108	0.72309	0.02623	0.03708	0.1092	0.01849	0.35633	0.004	0.00157	0.02741	0.00101	0.00552	0.00888	0	0	0.05695	0.01527	0.09259	0.89843	0.06224	0	0.04484	0.29107
GGB28916_SGB41612	0.10417	0	0	0	0	0.09003	0.02467	0	0	0	0	0.01575	0.00428	0	0.00888	0	0.00342	0.00255	0.03539	0.02985	0	0	0.03461	0.05463	0	0.04602	0	0	0.01218	0.01666	0.06493	0	0.026	0	0.05911	0.00279
Lachnospiraceae_unclassified_SGB41521	0.10321	0.00799	0	0.00128	0.0407	0.07076	0.01166	0.0755	0.028	0.11819	0.00127	0.02491	0.00034	0	0.02946	0.00212	0.01834	0.01264	0.01388	0.06678	0.02309	0.01124	1.03414	0.03823	0.3871	0.13673	0.47425	0.13696	0.04546	0.05927	0.00588	0.01079	1.39647	0.00819	0.00896	0
GGB28924_SGB41621	0.09987	0.00799	0.00957	0.06365	0.01062	0.03966	0.04824	0.00958	0	0.01016	0.05913	0.02948	0.01877	0	0.01813	0.05722	0.04046	0.00029	0.04263	0.07484	0.03619	0.06981	0.07445	0.01138	0.39615	0.09635	0.08609	0	0.35704	0.01842	0.03469	0.04827	0.12158	0.12828	0.01736	0.00667
GGB28904_SGB41597	0.09986	0.01109	0.02715	0.05571	0.03811	0.05672	0.06412	0.05957	0.02323	0.04546	0.12326	0.04284	0.01534	0.01228	0.12111	0.49818	0.09469	0.06577	0.06636	0.09938	0.91845	0.10967	0.81885	0.11763	0.33932	0.31621	0.15613	0.20696	0.38457	0.12438	0.05841	0.08566	0.38018	0.09905	0.26732	0.01098
GGB25052_SGB36974	0.09854	0.05161	0.02546	0.06362	0.06064	0.17046	0.03846	0.03032	0.34039	0.09503	0.02782	0.00755	0.02083	0.62247	0.04774	0.07282	0.11147	0.01802	0.16029	0.20227	2.32828	0.52096	0.1389	0.06846	0.36788	0.02818	0.28452	0.29574	0.03944	0.21796	0.06008	0.56626	0.03335	0.12279	0.15059	0.05761
Erysipelotrichales_bacterium	0.0975	0.08857	0.13114	0.03083	0.03335	0.06384	0.08446	0.01762	0.09054	0.12369	0.00845	0.0274	0.07276	0.29422	0.02926	0.25753	0.11263	0.03455	0.20666	0.14197	0.00959	0.04869	0.11889	0.01698	0.00407	0.01247	0.19442	0.05329	0.01509	0.05899	0.01097	0.11947	0.21302	0.01002	0.05969	0.12266
GGB74395_SGB43523	0.0969	0.01478	0.02217	0.09412	0.32311	0.05994	0.06784	0.05839	0.0391	0.02132	0.02474	0.11299	0.09944	0.01609	0.03227	0.06553	0.14711	0.01136	0.00646	0.06285	0.44447	0.10858	0.17855	0.0524	0.36029	0.13375	0.14978	0.129	0.13581	0.04585	0.10447	0.04393	0.15822	0.05668	0.11299	0.01555
Coriobacteriaceae_bacterium	0.09627	0.07766	0.05955	0.0932	0.08834	0.08975	0.08513	0.06	0.06883	0.06826	0.0615	0.02653	0.05725	0.05363	0.10487	0.08297	0.07252	0.05906	0.05779	0.09843	0.03232	0.08515	0.08394	0.1279	0.05146	0.05477	0.04073	0.07866	0.09372	0.07961	0.08543	0.07067	0.07115	0.05709	0.08618	0.11299
GGB42344_SGB59512	0.09623	0.00234	0	0	0.00083	0.00066	0.02523	0.00074	0	0	0	0.00293	0.00427	0	0	0	0	0	0.02307	0.00613	0.06358	0.02319	0.06149	0.01932	0.00359	0	0.00284	0	0.00822	0.02157	0	0	0.01025	0	0.00301	0
Lachnospiraceae_unclassified_SGB41418	0.09435	0.01171	0.00969	0.02076	0.15015	0.25245	0.11906	0.11698	0.36309	0.06392	0.05768	0.23055	0.04115	0.00033	0.12127	0.10928	0.37842	0.00729	0.02081	0.34633	0.00847	0.10676	0.00208	0.02488	0.16231	0.30093	0.17612	0.17397	0.47994	0.17077	0.18432	0.22216	0.20334	0.1529	1.21884	0.21298
GGB27861_SGB40295	0.08347	0.09866	0.14589	0.09916	0.06543	0.05659	0.09369	0.03193	0.10789	0.11941	0.10874	0.1169	0.10629	0.00947	0.06092	0.07742	0.05485	0.05819	0.21588	0.11669	0.08338	0.15572	0.03951	0.08684	0.04001	0.02946	0.0598	0.08399	0.06203	0.13902	0.12688	0.16798	0.04249	0.13401	0.01901	0.15706
GGB28960_SGB41669	0.08223	0.00283	0	0.04523	0.02025	0.04427	0.01217	0.01693	0.00281	0.00411	0.18684	0.25524	0.0623	0	0.1076	0.50715	0.16574	0	0.00768	0.00505	0.00266	0.02019	0.12108	0.00213	0.12604	0.04018	0.13421	0.09099	0.09743	0.00687	0.00961	0.13529	0.09577	0.07752	0.149	0.00768
GGB30142_SGB43067	0.07986	0.02976	0.06201	0.29395	0.28874	0.37189	0.05087	0.0852	0.15338	0.03442	0.24604	0.01473	0.02301	0	0.32709	0.14082	0.23558	0.07614	0.02503	0.0382	0.01895	0.00427	0.29067	0.03905	0.11314	0.30737	0.16381	0.0058	0.25254	0.01786	0.01586	0.09606	0.32419	0.0406	0.07413	0.00088
GGB31823_SGB45199	0.07949	0.04772	0.07003	0.08321	0.06643	0.08747	0.18503	0.07873	0.20403	0.05542	0.11534	0.11969	0.39155	0	0.21574	0.23214	0.14554	0.01273	0.0944	0.02059	0	0.03489	0	0	0	0	0.00251	0	0.0017	0.04044	0.00381	0.05473	0.06821	0.06883	0.00021	0.06397
GGB31109_SGB44380	0.07935	0.32722	0.02342	0.12294	0.2234	0.13992	0.03848	0.09697	0.14206	0.05679	0.09949	0.51576	0.17901	0	0.24509	0.25938	0.26077	0.01279	0.01844	0.08788	0.59831	0.06957	0.12821	0.01895	0.08009	0.05107	0.22901	0.2995	0.26764	0.08019	0.02498	0.51466	0.48808	0.13513	0.06374	0.2535
GGB27885_SGB40319	0.07841	0.03397	0.0518	0.04521	0.04472	0.02739	0.04457	0.06426	0.11959	0.03901	0.24724	0.07795	0.06579	0.21594	0.08424	0.14557	0.08479	0.22406	0.10784	0.03182	0.03302	0.10545	0.00675	0.01501	0.03435	0.01722	0.01889	0.03838	0.00639	0.02471	0.02889	0.02956	0.0446	0.12814	0.00205	0.02569
bacterium_D16_76	0.07743	0.0248	0.02375	0.04703	0.03435	0.03375	0.03893	0.10108	0	0.00641	0.03002	0.05302	0.01435	0.00611	0.09584	0.03344	0.0617	0.00514	0	0.03071	0.14821	0.01563	0.00549	0.00378	0.08273	0.05991	0.1008	0.15038	0.15983	0.02539	0.01446	0.04731	0.16796	0.13365	0.10302	0.01623
Adlercreutzia_mucosicola	0.07668	0.0568	0.03975	0.13943	0.05267	0.0617	0.08828	0.05464	0.05638	0.06621	0.05797	0.05861	0.06343	0.04051	0.11654	0.12333	0.07326	0.08278	0.10329	0.0654	0.07299	0.21005	0.05958	0.20843	0.07523	0.13602	0.03529	0.06472	0.12417	0.06214	0.11386	0.10198	0.07037	0.15042	0.09236	0.15623
Eubacteriaceae_bacterium	0.07667	0.26856	0.01514	0.00333	0.24582	0.15145	0.08996	0.01722	0.01786	0.05384	0.54406	0.06568	0.32442	0	0.8935	0.03435	1.07071	0.01414	0.02554	0.03676	0.00029	0.07162	0.04812	0.03239	0.18845	0.09921	3.51203	0.95556	0.18924	0.37743	0.07446	0.19331	0.65034	0.27022	0.31347	0.06958
GGB42343_SGB59511	0.07616	0.02457	0.03935	0	0.04021	0.05051	0.01758	0.00697	0.00213	0.00791	0.00687	0.02655	0.02072	0	0.03324	0.01129	0.01238	0.00498	0.03051	0.03856	0.03009	0.01669	0.01518	0.02093	0.04622	0.00717	0.0126	0.00503	0.0367	0.0408	0.00466	0.01542	0.01357	0.01523	0.0168	0.0016
GGB28831_SGB41487	0.07361	0.05331	0.04079	0.08175	0.00122	0.04592	0.05639	0.05117	0.06343	0.13296	0.02867	0.01715	0.104	0	0.0702	0.13067	0.10317	0.02558	0.14121	0.0365	1.13205	0.06507	0.08709	0.21966	0.51568	0.26475	0.52366	0.15901	0.1333	0.13049	0.06747	0.20177	0.04935	0.02379	0.01561	0.00265
GGB28411_SGB40993	0.07147	0.05345	0.04085	0.01878	0.02622	0.12214	0.00804	0.07547	0.00675	0.02556	0.01059	0.08442	0.05602	0	0.01778	0.40014	0.01815	0.0168	0.00107	0.1835	0.07039	0.59955	0.10895	0.16439	0.09759	0	0	0	0.01011	0	0.00081	0	0	0	0.21719	0
GGB30463_SGB43537	0.07011	0.02063	0.00748	0.08345	0.07553	0.04547	0.03696	0.14414	0.10334	0.00918	0.09178	0.03721	0.04275	0.06278	0.04058	0.06049	0.04814	0.0259	0.03095	0.01629	0.1014	0.02082	0.1493	0.06294	0.17111	0.0524	0.09774	0.12908	0.1221	0.04402	0.03539	0.06589	0.2455	0.06474	0.14685	0.03916
Dorea_sp_5_2	0.06904	0.00982	0	0	0.00027	0.00185	0.02657	0.00873	0	0.03732	0.00778	0.04306	0.02073	0.06635	0.03954	0.05236	0.08199	0.07961	0.02669	0.0168	0.03563	0.00039	0.57451	0.04445	0.04232	0.14829	0.01695	0.02863	0.06207	0.04556	0.01343	0.01592	0.15094	0.00677	0.0214	0.00333
GGB31439_SGB44769	0.0676	0.06146	0.06463	0.1074	0.05108	0.10105	0.18709	0.04	0.01319	0.0106	0.05208	0.13984	0.06083	0	0.09132	0.05595	0.09108	0.00695	0.00811	0.03211	0.01641	0.08162	0.01117	0.02157	0.05119	0.04222	0.155	0.18943	0.0471	0.15699	0.14641	0.10059	0.09278	0.24257	0.04557	0.08004
GGB28409_SGB40991	0.06588	0.02844	0.032	0.0473	0.06872	0.12569	0.00355	0.00622	0.01461	0.01776	0.03189	0.01018	0.00904	0	0.03816	0.00822	0.01735	0	0.01074	0.00748	0.04349	0.02148	0	0.01869	0.00844	0.00968	0.00995	0.00334	0.00312	0.02517	0.00239	0.01301	0.04357	0.00478	0.05738	0.03257
GGB28841_SGB41505	0.06525	0.03029	0	0.00043	0.01144	0.00661	0.00813	0.02209	0.00343	0.01984	0.00025	0.00168	0.00819	0.02798	0.05207	0	0.00379	0	0	0.00981	0	0.00172	0.00797	0.00501	0.01833	0.17626	0	0.00049	0.03535	0.14002	0.02614	0	0.1278	0	0.32095	0.00076
GGB31701_SGB45057	0.06516	0.05572	0.06314	0.09182	0.06002	0.05636	0.16219	0.07534	0.00845	0.05827	0.10833	0.09821	0.07563	0	0.09765	0.14511	0.10403	0.01074	0.02084	0.06519	0	0.07268	0.00918	0.00573	0.08362	0.0669	0.0791	0.14046	0.06486	0	0.17976	0.21101	0.1404	0.24692	0.04692	0.09162
GGB28422_SGB41005	0.06498	0.0022	0.02288	0.02094	0.01391	0	0	0.01256	0	0.01301	0	0.0078	0.00373	0	0.04634	0	0.0085	0.00543	0.00734	0.03025	0.0085	0.06202	0.0526	0.08821	0.03277	0	0.00533	0.04998	0.03369	0.01502	0	0.01037	0.03302	0	0	0.00431
GGB30302_SGB43267	0.05995	0.02026	0.00779	0.07293	0.1633	0.00894	0.05796	0.03984	0.02043	0.00787	0.06229	0.06203	0.05186	0	0.0273	0.03313	0.21795	0.0003	0.00422	0.02093	0.03178	0.0284	0.04704	0.01864	0.05874	0.03851	0.14011	0.01546	0.04751	0.0214	0.0093	0.10879	0.02887	0.0835	0.04095	0.00855
GGB27890_SGB40324	0.05732	0.01685	0.04332	0.01792	0.04671	0.01864	0.01737	0.01072	0.00322	0.00321	0.02303	0.0074	0.0223	0	0.00611	0.01305	0.00713	0.01425	0.03539	0.00951	0.02435	0.02458	0.00029	0.01174	0.0062	0.00136	0.01813	0.01288	0.00529	0.0162	0.03685	0.01535	0.00234	0.02035	0.00033	0.01121
Parvibacter_caecicola	0.05443	0.05918	0.05545	0.04417	0.07304	0.02759	0.13805	0.05949	0.08008	0.07933	0.10333	0.0607	0.11349	0.00536	0.20091	0.08403	0.15258	0.07538	0.01895	0.02184	0.00428	0.02525	0.01663	0.02177	0.04227	0.09432	0.0308	0.02862	0.05237	0.05437	0.06222	0.0474	0.07315	0.02496	0.01385	0.03809
GGB45514_SGB63186	0.05416	0.00499	0.00942	0.06687	0.04646	0.09986	0.02569	0.03161	0.01638	0.01648	0.02733	0.00962	0.01535	0.04938	0.04804	0.07897	0.16901	0.04576	0.00564	0.01219	0.0643	0.02005	0.07383	0.01736	0.08505	0.06778	0.05212	0.06255	0.09665	0.01811	0.03399	0.0521	0.17965	0.02227	0.17499	0.01926
Bacteria_unclassified_SGB43539	0.05358	0.01879	0.00786	0.05212	0.02795	0.08521	0.03195	0.04475	0.02171	0.00992	0.03814	0.05596	0.03054	0.00338	0.14302	0.04065	0.16038	0.02007	0.00639	0.01773	0.13787	0.03938	0.0989	0.0155	0.13261	0.14061	0.07319	0.04728	0.07779	0.04501	0.00995	0.03287	0.22242	0.02835	0.09397	0.01056
Oscillospiraceae_unclassified_SGB43526	0.05309	0.02314	0.02073	0.11253	0.07805	0.07133	0.03191	0.12141	0.02308	0.01209	0.05096	0.04917	0.28167	0	0.08107	0.38595	0.25725	0.00412	0	0.0175	0.00271	0.01517	0	0.00125	0.0821	0.02562	0.02842	0.02773	0.06314	0.00443	0.00151	0.03597	0.0547	0.11731	0.06224	0.00256
GGB30295_SGB43259	0.05285	0.00166	0	0.12822	0.01781	0.21827	0	0	0.00016	0.03776	0.00335	0.01725	0	0	0.01211	0.04101	0.04403	0	0.02118	0.00279	0.02984	0.27057	0.71363	0.03312	0.09138	0.01006	0.10942	0.43976	0.00847	0.05222	0.07723	0.17729	0.17977	0.03954	0.24254	0.04908
GGB28967_SGB41678	0.05145	0.00953	0.01517	0.02229	0.06352	0.04032	0.02539	0.0394	0.03842	0.02001	0.03638	0.05262	0.05002	0.00609	0.06242	0.09215	0.09557	0.02514	0.00608	0.0119	0.06169	0.0288	0.03455	0.01243	0.0773	0.05198	0.05239	0.05649	0.05396	0.03556	0.01711	0.03908	0.10011	0.0349	0.04867	0.00592
GGB28404_SGB40986	0.05113	0.02013	0.11216	0.03845	0.10298	0.36661	0.18863	0.81518	0.01578	0.03394	0	0.06322	0.13461	0	0.24951	0.09315	0.19002	0	1.33395	0.51401	0.39676	0.10101	0.55015	0.7712	1.27009	0.02074	1.04193	0.34289	0.144	0.5268	0.29035	0.40813	0	0.40116	0.03785	0.20901
Acutalibacter_SGB43254	0.05084	0.00685	0.00124	0.03033	0.09628	0.01642	0.09838	0.04984	0.01897	0.01111	0.01505	0.04051	0.07772	0	0.01193	0.17292	0.09977	0	0	0.02072	0.01885	0	0	0	0.1554	0.11093	0	0.01405	0.04631	0.01029	0.02419	0.00838	0.08232	0.04817	0.11756	0.00243
GGB28881_SGB41561	0.05059	0.0135	0.00568	0.15546	0.09033	0.06265	0.08768	0.04087	0.05121	0.12929	0.11088	0.05678	0.06519	0	0.13812	0.2138	0.08321	0.02647	0.00838	0.0166	1.40584	0.06322	0.16726	0.00669	0.1298	0.18584	0.15885	0.08937	0.21959	0.01859	0.01491	0.12987	0.20753	0.04855	0.07486	0.02479
GGB30444_SGB43493	0.04985	0	0	0	0.00131	0.01685	0.08651	0.00749	0.01089	0	0	0.00297	0	0	0	0.00327	0.00141	0.00051	0	0.04072	0.00537	0.00723	0.0051	0.00102	0.00821	0	0.14525	0.00312	0.00155	0	0	0.02219	0	0	0.03612	0
GGB30451_SGB43508	0.04936	0.00226	0.00087	0.07474	0.05628	0.08926	0.06096	0.01527	0.0498	0.00874	0.00645	0.03688	0.06701	0	0.04502	0.03963	0.04372	0.00068	0.00438	0.00645	0.02973	0.13179	0.03906	0.00531	0.02268	0.09552	0.20206	0.03444	0.0462	0.01201	0.00398	0.01485	0.01897	0.01525	0.02122	0.00265
GGB28828_SGB41484	0.04875	0.04151	0.30732	0.16325	0.12541	0.92661	0.89532	0.20681	0	0.35655	0	0.15093	9e-05	0	0.04949	1.9782	0.02894	0	0.10813	0.12451	0.01389	2.20446	6.16636	1.60166	1.30332	0.01671	0.59517	7.79588	0.44596	1.14048	0.59589	0.70775	0.00422	1.7234	3.1675	0.29327
Acutalibacter_muris	0.04845	0.00715	0.00653	0.02125	0.01462	0.09243	0.03468	0.0563	0.00577	0.00601	0.03517	0.01953	0.03013	0	0.07113	0.01196	0.07925	0	0.06949	0.0018	0.01923	0.22575	0.0025	0.01886	0.10586	0.00216	1.15407	0.44258	0.17226	0.10893	0.02104	0.06111	0.02812	0.11859	0.14837	0.07473
Bacteria_unclassified_SGB63211	0.04715	0.00701	0.00719	0.04244	0.04714	0.07296	0.03549	0.06334	0.01313	0.00921	0.03256	0.04754	0.01719	0	0.03345	0.05476	0.05317	0.0137	0.00339	0.01374	0.1513	0.03693	0.13093	0.02211	0.11645	0.13233	0.05341	0.04351	0.07711	0.0316	0.01992	0.02178	0.16884	0.01585	0.13451	0.01111
GGB30468_SGB43552	0.04599	0.01048	0.01025	0.03728	0.02023	0.04289	0.01844	0.02276	0.01193	0.00305	0.03845	0.03495	0.01289	0.0053	0.08506	0.10401	0.08103	0.00285	0.00997	0.02025	0.11349	0.05144	0.05621	0.01376	0.1119	0.06757	0.07843	0.09186	0.05976	0.01384	0.01247	0.02771	0.05471	0.02813	0.03505	0.01063
GGB28894_SGB41575	0.04486	0.02378	0.00252	0.0038	0.00173	0.02179	0.2775	0.00062	0.00105	0	0.00058	0	0.00073	0.00028	0.0212	0	0.01068	0.00639	0.021	0.2145	0.13654	0.14832	0.01342	0.00044	2.02239	0.98649	0.38018	0.87968	0.41184	0.22811	0.02599	0.04814	0.05864	0.52196	0.2083	0.12447
GGB28379_SGB40959	0.04369	0.17481	0.1797	0.6086	0.01845	0.09764	0.22676	0.34263	0.00873	0.00227	0.44005	0.16208	0.0546	0	0.38937	0.37222	0.27195	0	0	0.02601	0.12496	0.00492	0.00311	0	0	0.02008	0.06405	0	0.02156	0.17423	0	0.30432	0.0275	0.02362	0.08106	0.06652
GGB27782_SGB40196	0.0436	0.03404	0.12824	0.06553	0.06535	0.07143	0.08659	0.02408	0.51033	0.1425	0.18498	0.14579	0.11163	0.0632	0.04956	0.22807	0.06531	0.19544	0.06146	0.03996	0.23798	0.17984	0.02714	0.04203	0.0273	0.06764	0.13769	0.04194	0.03879	0.08839	0.03257	0.39446	0.07006	0.13558	0.00867	0.06763
GGB28949_SGB41656	0.04147	0.00551	0.01498	0.04762	0.28686	0.04745	0.0467	0.02659	0.31066	0.01306	0.00548	0.07274	0.05823	0.71782	0.02354	0.04242	0.06616	0.04399	0.00243	0.00491	0.0365	0.01374	0.10946	0.00886	0.03761	0.19806	0.06558	0.04456	0.14573	0.02571	0.01999	0.06122	0.32034	0.03838	0.2529	0.02191
GGB28956_SGB41665	0.04139	0.00915	0.01828	0.02583	0.05466	0.03756	0.11566	0.06916	0.06859	0.09791	0.08235	0.1226	0.13106	0	0.10444	0.01508	0.11101	0.03987	0.0137	0.00676	0.07854	0.00807	0.08586	0.0028	0.29999	0.20714	0.0568	0.01975	0.0428	0.00634	0.05858	0.0381	0.37908	0.12073	0.06273	0.00293
GGB28865_SGB41537	0.04047	0.01116	0	0.03647	0.00173	0.07332	0.02663	0.01494	0	0.00653	0.03179	0.11804	0.02958	0	0.04681	0.05281	0.23616	0	0.0235	0.03206	0.19927	0.04001	0.03357	0.02458	0.21507	0.26963	0.53617	0.16735	0.23881	0.03514	0.0278	0.08552	0.18814	0.02755	0.06241	0.00714
bacterium_1XD42_1	0.04046	0.02807	0.00146	0.02589	0.12927	0.03984	0.1073	0.03526	0.0016	0.00708	0.08208	0.00405	0.03126	0	0.08246	0.06276	0.03278	0	0.00747	0.02458	0.11419	0.08807	0.08503	0.02074	0.0864	0.03143	0.24542	0.28018	0.01378	0.02932	0.01903	0.18162	0.02395	0.12223	0.08429	0.01218
GGB30301_SGB43265	0.03996	0.00292	0.00574	0.05197	0.03621	0.03939	0.06252	0.02633	0.00217	0.00234	0.01153	0.00946	0.02305	0	0.03094	0.0172	0.03836	0.00038	0.00134	0.00892	0.06415	0.01685	0.06132	0.00993	0.04827	0.04371	0.03135	0.04584	0.01867	0.0117	0.00401	0.00534	0.05034	0.01419	0.02571	0.00349
Oscillospiraceae_unclassified_SGB43542	0.03823	0.00981	0.0027	0.04443	0.07566	0.04955	0.0353	0.02594	0.01797	0.01432	0.026	0.023	0.01576	0	0.03007	0.04456	0.05498	0.01449	0.00578	0.0145	0.05105	0.08365	0.08387	0.01377	0.07867	0.0636	0.09511	0.09122	0.06097	0.01378	0.02076	0.04362	0.05696	0.04835	0.0924	0.01073
GGB32371_SGB41694	0.03808	0.12246	0.10291	0.28197	0.64698	0.04948	0	0.11818	0.02751	0.01942	0.15249	0.00181	0.49431	0	1.28931	0.21081	0	0.0084	0	0.00051	0	0	0	0	0.01586	0.03861	0.03927	0.01498	0.04602	0.01732	0.00937	0.01094	0	0.03708	0.10962	0.00316
Lachnospiraceae_unclassified_SGB41522	0.03711	0.00319	0.11188	0.02945	0.01059	0.00956	0.01596	0.02293	0.01019	0.00843	0.08259	0.01629	0.15416	0	0.23839	0.26198	0.21355	0.12356	0	0.0012	0	0.00381	0.00398	0	0.07636	0.14906	0	0.00293	0.12474	0.01204	0.04481	0.00506	0.04275	0.00393	0.01828	0.00285
Lachnospiraceae_bacterium_10_1	0.03702	0.21942	0.47751	0.55682	1.19895	0.27996	0.08071	0.55201	0.209	0.14956	0.49823	0.3039	0.29261	0.04329	0.06498	0.71488	1.11399	0.51778	0.02931	0.19964	0.01612	0.49447	1.35475	0.28306	3.2789	2.40391	0.13532	0.04995	0.53526	0.18954	0.05693	0.98179	2.49116	0.05123	0.3116	0.06147
GGB28926_SGB41623	0.03674	0.00058	0.09718	0.0568	0.06222	0.04975	0.02554	0.01187	0.0341	0.03192	0.00219	0.01714	0.06801	0.03054	0.02892	0.06699	0.13031	0.00643	0.02097	0.01024	0.0381	0.07017	0.03779	0.00487	0.04659	0.06869	0.04563	0.01161	0.15279	0.01377	0.0074	0.02651	0.13325	0.0443	0.14522	0.01453
GGB30045_SGB42945	0.03658	0.02033	0	0.01582	0.08819	0.04113	0.04252	0.05364	0	0.02301	0	0.00804	0.02688	0	0.04764	0.01128	0.05615	0.00586	0.00878	0.01673	0.00528	0.06637	0.01298	0.08883	0.03875	0.05165	0.02307	0.03358	0.09872	0.02387	0.04196	0.07741	0.02566	0.02434	0.00616	0.04768
GGB30461_SGB43533	0.03657	0.00172	0.00267	0.03463	0.20776	0.01327	0.09838	0.02844	0.01129	0.0263	0.07602	0.05484	0.02498	0	0.14937	0.03106	0.14811	0.00904	0.04569	0.04772	0.6267	0.54133	0.47537	0.08684	0.20565	0.10244	0.32134	0.27025	0.06796	0.17398	0.03098	0.04484	0.04861	0.08104	0.01637	0.01668
Bacteria_unclassified_SGB43541	0.03575	0.01009	0.00626	0.04177	0.01421	0.0335	0.00167	0.01621	0.00326	0.01193	0.02446	0.02066	0.01146	0.01559	0.0555	0.02799	0.06929	0.00436	0.00424	0.02514	0.05732	0.02173	0.27693	0.02429	0.11112	0.09665	0.01677	0.05435	0.09345	0.03173	0.02551	0.00794	0.10613	0.02048	0.02047	0.00444
GGB42619_SGB59815	0.0356	0.00149	0.00026	0	0.00105	0.01324	0	0.01614	0.00117	0.03011	0	0.00296	0.00154	0	0.01291	0	0.00274	0	0	0	0	0.05101	0	0.01402	0	0.03914	0.01932	0.01921	0.09945	0.05146	0.0157	0.27024	0.00789	0.00361	0.13798	0.04889
GGB28861_SGB41531	0.03555	0.03368	0.16701	0.70841	0.20347	0.13957	0.06559	0.08778	0.00966	0.08937	0.09439	0.2742	0.12632	0	0.09314	0.08427	0.1534	0.01989	0.07071	0.09096	0.41144	0.26357	0.38383	0.18055	0.46456	0.84017	0.02359	0.61623	0.26941	0.14288	0.07526	0.07085	0.05223	0.12846	0.04017	0.01646
GGB28854_SGB41523	0.0355	0.00434	0.01618	0.01037	0.07606	0.05578	0.06704	0.0675	0.03485	0.05445	0.00437	0.20216	0.0158	0	0.04291	0.00338	0.1379	0.03619	0	0.00156	0.00313	0.00268	0	0	0.09646	0.13197	0.02374	0.02677	0.08027	0.03486	0.00107	0.05853	0.02005	0.01495	0.03427	0.02569
GGB75725_SGB102612	0.03491	0.01047	0.01802	0.03796	0.03909	0.04042	0.02041	0.02722	0.01643	0.02582	0.04015	0.04499	0.07495	0	0.08259	0.08789	0.06738	0.00917	0.02849	0.02521	0.13316	0.03937	0.04376	0.05486	0.04647	0.02037	0.04695	0.16823	0.04276	0.04082	0.08369	0.09874	0.0449	0.10172	0.06774	0.09166
GGB28907_SGB41600	0.03484	0.00502	0.01848	0	0.01356	0.0042	0.01309	0.08801	0.01016	0.01538	0.00229	0.02124	0.02666	0.00442	0.04113	0.0206	0.00745	0	0.00649	0.08275	0.27635	0.03468	0.00872	0.04346	0.22556	0.14358	0.02413	0.02762	0.02528	0.03004	0.01894	0.03244	0.02499	0.01411	0.11921	0.01005
GGB28898_SGB41580	0.03429	0.02777	7e-05	0.04674	0.08544	0.04412	0.01135	0.01568	0	0.00814	0.00849	0.00485	0.01227	0	0.00631	0.04836	0	0	0.02695	0.17054	0.34199	0.13884	0.1346	0.05153	0.04979	0.03673	0	0.01208	0.11416	0.04681	0.04264	0.00695	0.06709	0.05226	0	0
GGB29001_SGB41717	0.03411	0.00664	0.00067	0.02605	0.01613	0.09465	0.05029	0.02848	0.04924	0.02906	0.00753	0.00264	0.05141	0.1421	0.1093	0.00593	0.02757	0.04596	0.00949	0.04779	0.00843	0.02672	0.10141	0.05065	0.17628	0.12523	0.03796	0.29621	0.11445	0.08776	0.02647	0.03572	0.03685	0.02881	0.16964	0.01252
bacterium_1XD21_13	0.03292	0.00484	0.00529	0.02239	0.02109	0.03296	0.00984	0.00811	0.01029	0.0184	0.00414	0.00931	0	0	0.00912	0.01019	0.00723	0.00291	0.00101	0.01765	0.04688	0.02076	0.06446	0.0077	0.08223	0.0536	0.03114	0.03165	0.06665	0.02226	0.00878	0.01048	0	0.01687	0.05597	0.01197
GGB30464_SGB43538	0.0327	0.00971	0	0.06401	0.15231	0.09355	0.0587	0.02079	0.02254	0.01237	0.08682	0.03023	0.03935	0	0.05103	0.17122	0.15589	0.00236	0.00328	0.01372	0.12619	0.03965	0.03632	0.00094	0.15012	0.03706	0.12544	0.07314	0.22796	0.01194	0.02711	0.10798	0.51353	0.11835	0.14741	0.07269
Anaerocaecibacter_sp_CLA_AA_M11	0.03221	0.00834	0.03287	0.00749	0.00377	0.00954	0.01481	0.02008	0	0.00246	0.01956	0.00829	0.00828	0	0.03956	0.01756	0.01024	0	0	0.0693	0	0.03752	0.06559	0.09759	0.05061	0.07859	0.16736	0.02584	0.10189	0.04756	0	0.10206	0.14927	0.01	0.00921	0.0178
GGB74395_SGB43521	0.03132	0.00211	0.00346	0.02245	0.01812	0.00938	0.00762	0	0.00305	0.01477	0.0003	0	0.00018	0	0.00132	0.00253	0.00886	0	0.04002	0.02773	0.02781	0.03029	0.76787	0.05763	0.06255	0.0185	0.05078	0.08678	0.01423	0.1235	0.01653	0.02307	0.02256	0.005	0.03718	0.00134
Heminiphilus_faecis	0.03087	3.24451	0	0	5.28788	2.52935	0	0	0	0	5.32038	1.72946	0	0.00297	0	0	1.73539	0.75415	0	0.58631	0	0	0	0	0.17413	1.41751	0	0	1.19471	0.1294	0.51628	0	1.45045	0	1.97799	0
bacterium_1XD42_76	0.03054	0.00391	0	0.00445	0	0.04439	0.04994	0.02845	0.00551	0.00037	0.00081	0.02367	0.02026	0.06596	0.0223	0.00802	0.08627	0	0.00406	0.0165	0.0754	0.0309	0.03685	0.00529	0.0997	0.08357	0.03985	0.04124	0.05517	0.02219	0.02568	0.04695	0.06116	0.00478	0.05087	0.02373
GGB30462_SGB43535	0.02947	0.00843	0	0	0.04058	0	0.00931	0.00384	0	0	0.00271	0	0.00506	0	0	0	0.01062	0.00334	0	0.02894	0	0	0.02425	0.04164	0.00074	0	0	0	0.00201	0.02435	0	0	0.00099	0	0.03344	0
GGB30296_SGB43260	0.02918	0.00066	0	0.01329	0.0169	0.01517	0.00177	0.00351	0	0.00463	0.00612	0.03089	0.00586	0	0	0.05866	0.02937	0	0	0.03498	0.02117	0.00252	0.0491	0.00868	0.05088	0.05191	0.00027	0.02031	0.03633	0.00099	0.01007	0.00718	0.05518	0.01626	0.02042	0
GGB28778_SGB41431	0.02795	0	0	0	0	0.04465	0.03726	0.05829	0	0.0144	0.02432	0.07396	0.02577	0	0	0.10466	0.09681	0	0.01212	0.13901	0.14332	0.09967	0.10193	0.02532	0.11578	0.10766	0	0.30405	0.14924	0.04756	0.02407	0	0.15946	0	0.25074	0.0519
GGB28951_SGB41658	0.02794	0.01412	0.00797	0.05388	0.03997	0.03222	0.03804	0.04033	0.00798	0.00784	0.01981	0.05463	0.0244	0.01827	0.05463	0.02563	0.0736	0.0032	0.00603	0.01273	0.02395	0.02566	0.05983	0.00459	0.09005	0.11303	0.07043	0.03812	0.074	0.0591	0.03284	0.04059	0.16249	0.03902	0.06324	0.02868
GGB28398_SGB40979	0.0271	0.00384	0.02014	0	0.00733	0.20768	0	0.0542	0	0	0.00552	0	0	0	0.00329	0	0.00947	0.00594	0	0.11235	0.30206	0.10666	0.11327	0.05859	0.00166	0.00202	0.07042	0.00029	0.15111	0.01439	0.00995	0.01381	0.0275	0.0024	0.30139	0
bacterium_1xD8_48	0.02656	0.00696	0.001	0.02705	0.05854	0.04511	0.02306	0.02559	0	0.00988	0.00574	0.02179	0.02591	0	0.03801	0.04452	0.05712	0.00097	0.00144	0.01289	0.01523	0.01226	0.00205	0.00548	0.07251	0.04604	0.02533	0.07925	0.03477	0.01692	0.00856	0.0143	0.09324	0.03168	0.03051	0.01052
GGB30861_SGB44083	0.02537	0.04657	0.01515	0.06876	0.02623	0.05548	0.05687	0.0384	0.03008	0.04075	0.02914	0.0473	0.08462	0.03687	0.04143	0.04505	0.12105	0.05903	0.01183	0.08981	0.00429	0.03606	0.05609	0.07032	0.05041	0.11333	0.0644	0.01413	0.07253	0.07412	0.03682	0.08617	0.04913	0.00971	0.11149	0.03821
GGB28399_SGB40980	0.02428	0.0231	0.07676	0	0	0.47565	0.03359	0.04197	0	0.02285	0.02668	0.18461	0	0	0	0.06231	0.01751	0	0.11616	0.16859	0.35831	0.05938	0.02006	0	0	0.48498	0.02763	0.24902	0.04947	0.18592	0	0.06673	0.07388	0	0.08517	0.01522
GGB30456_SGB43520	0.0242	0.02299	0.00112	0.00493	0.03141	0.0131	0.08303	0.01212	0.01222	0.03356	0.00055	0.00271	0	0	0.00824	0	0.0214	0	0.00986	0.01386	0.00335	0.02155	0.06607	0.1206	0.01801	0.04122	0.17391	0.06966	0.00598	0.03925	0.00341	0.00648	0.01901	0.01436	0.05272	0.0036
bacterium_0_1xD8_82	0.02312	0.00732	0.01204	0.06905	0.05504	0.08041	0.02682	0.05438	0.08208	0.01761	0.03224	0.02023	0.07652	0	0.02519	0.15415	0.04899	0.00131	0.00568	0.00519	0.08444	0.01638	0.06787	0.00837	0.02769	0.04638	0.05495	0.01415	0.02326	0.00506	0.01278	0.05285	0.40612	0.03487	0.10449	0.00901
GGB30457_SGB63218	0.02285	0.007	0.02056	0.02004	0.02787	0.07008	0.00799	0.01369	0.00144	0.00949	0.02298	0.01962	0.00805	0	0.03209	0.0147	0.05254	0.00835	0.01376	0.01913	0.11806	0.05003	0.12129	0.02342	0.09417	0.04376	0.03377	0.04197	0.06226	0.02521	0.00308	0	0.13328	0.00708	0.05871	0.00233
Clostridia_unclassified_SGB41507	0.02269	0.01711	0.00427	0.08034	0.08598	0.16851	0.05828	0.05853	0	0.00391	0.00229	0.00475	0.03801	0	0.01765	0.21379	0.0876	0.01088	0.00461	0.04567	0	0.06839	0.11635	0.01349	0.103	0.00508	0.08511	0.08229	0.00168	0.03624	0.06093	0.078	0.02458	0.08683	0.02349	0.00036
GGB28934_SGB41635	0.02253	0.00394	0	0.00472	0.0268	0.0913	0.00786	0.0356	0.02019	0.04205	0.00727	0.00253	0.0091	0	0.01447	0.02797	0.00217	0.00035	0.0083	0.02541	0.04006	0.04455	0.05242	0.01803	0.15399	0.18256	0.07658	0.11573	0.19466	0.06498	0.04935	0.05676	0.03888	0.03409	0.18013	0.07119
GGB47127_SGB65054	0.02175	0.00712	0.02539	0.00361	0.00207	0.00214	0.01045	0.00458	0.01057	0.02708	0.00268	0.01854	0.00601	0	0.04079	0.0205	0.00958	0	0	0.00196	0	0	0	0.02362	0	0.00736	0.0118	0	0.00402	0.0053	0.00189	0.09451	0.02884	0.01746	0.00508	0.01601
Lachnospiraceae_bacterium_MD335	0.02095	0.00127	0	0	0.00213	0	0	0.0363	0	0	0.02517	0.00221	0.02415	0	0.00548	0.37381	0	0.01774	0	0.02988	0	0	0	0.00345	0.00826	0.07249	0.0147	0	0.02007	0.05845	0.0003	0.00034	0.03989	0	0.04589	0.01769
GGB30454_SGB100837	0.02077	0.01856	0.00392	0.01855	0.02737	0.01964	0.01245	0.00522	0	0.01194	0.02085	0.03757	0.04113	0	0.00396	0.01861	0.05947	0	0.07858	0.05354	0.33177	0.12807	0.27705	0.04598	0.11033	0.09522	0.16963	0.13665	0.05905	0.04269	0.04323	0.00289	0.0555	0.2216	0.37289	0.01448
GGB30453_SGB43513	0.02046	0.00543	0.02516	0.04312	0.00664	0.04813	0.02117	0.01931	0.02377	0.03235	0.00232	0.07221	0.00486	0	0.01236	0.0394	0.0623	0.01796	0.05029	0.0462	0.32447	0.26718	0.23356	0.02077	0.68352	0.17748	0.09498	0.1068	0.08149	0.07476	0.0053	0.02248	0.22723	0.03135	0.13113	0.02112
GGB75109_SGB102238	0.01972	0.00219	0	0.00782	0	0.02461	0.00607	0.00078	0.02229	0.00013	0	0.00595	0.00323	0.00093	0.0039	0.01868	0.01834	0.00338	0	0.05518	0.06099	0.00666	0.18797	0.03133	0.16897	0.04016	0.02998	0.06018	0.01923	0.02003	0.04462	0.01363	0.02714	0.02519	0.04116	0.05619
GGB28798_SGB41451	0.01968	0.55124	0.59233	4.11762	0.00446	0.01111	0.55179	0	0	0.01683	2.66863	0.00015	0	0	2.06044	0	0	7e-05	0.89372	1.4953	0.01107	2.57823	0.25755	0.01788	7.45781	0	0.00244	2.14807	0	0	0	0.50476	0.11396	3.03192	0.2714	0
GGB28961_SGB41670	0.01918	0.01447	0.00827	0.06103	0.13998	0.06152	0.03105	0.06147	0.06669	0.01925	0.04149	0.06699	0.04146	0	0.09915	0.20763	0.22969	0	0.00464	0.01291	0.04389	0.02396	0.09138	0.0042	0.08685	0.149	0.10866	0.03684	0.1381	0.0373	0.03954	0.10859	0.13554	0.05706	0.33496	0.09747
GGB28785_SGB41438	0.0186	0.03024	0.00484	0.00722	0.01997	0.02593	0.00204	0.02564	0.08904	0.00605	0.00156	0.00175	0.06497	0.00139	0.0052	0.40105	0.02039	0.04341	0.01156	0.01676	0.20542	0.14634	0.74205	0.03474	0.02256	0.16086	0.54105	0.75825	0.01271	0.03994	0.00969	0.02187	1.42621	0.0209	0.61057	0.00025
GGB28951_SGB102295	0.01806	0.00165	0.0002	0.01161	0.01964	0.00745	0.0053	0.01697	0	0.00038	0.00428	0.06152	0.0014	0	0.00987	0.01796	0.05233	0.0059	0	0.00107	0	0	0	0	0.02491	0.01972	0.01616	0.01773	0.05265	0	0.0019	0.00386	0.01339	0.00927	0.02528	0.00573
Bacteria_unclassified_SGB43546	0.01791	0.00024	0	0	0.03807	0.00683	0.01645	0.00333	0.00697	0.00112	0	0.00168	0.01572	0.00195	0.00951	0.0065	0.01798	0.00509	0	0.00011	0.01405	0.00402	0.01706	0.0075	0.00127	0.01709	0.0104	0.01167	0.03367	0	0.0012	0.01253	0.02074	0.00074	0.03569	0.00314
GGB45624_SGB63337	0.0178	0.00445	0.00317	0.01923	0.04385	0.01561	0.017	0.01092	0.00404	0.00315	0.00703	0.00572	0.01264	0	0.02038	0.03158	0.01811	0.0087	0.00144	0.00615	0.0199	0.0168	0.0307	0.00506	0.02026	0.05024	0.01967	0.01249	0.01122	0.00544	0.00319	0.01255	0.038	0.00917	0.01377	0.00491
GGB28901_SGB41592	0.01733	0.0066	0	0	0.13137	0	0.02582	0.00027	0	0	0.08127	0.14399	0.00518	0	0.01666	0	0.03523	0.03762	0.2006	0.33006	0	0	0.78847	0.17454	0.12646	0.25026	0	0	0.14872	0.04907	0.0941	0	0.10193	0	0.6852	0.0077
GGB28392_SGB40972	0.01691	0	0	0	0.00037	0.00914	0.00391	0	0	0.01796	0	0.03397	0	0	0	0	0.00823	0	0.01838	0.00202	0	0.00457	0.07717	0.01309	0.0624	0.0413	0.00123	1.30022	0.00017	0.00087	0.0331	0	0.0051	0.15081	0	0
GGB28950_SGB41657	0.01683	0	0.0004	0	0	0.10715	0.02728	0	0.24661	0.14822	0	0.01173	0.00848	0.05611	0.00126	0.00765	0.00138	0	0.00472	0.02041	0.07923	0.03255	0.14747	0.0154	0.01056	0	0.15119	0.10193	0.04746	0.0581	0.01128	0.01039	0	0	0.25275	0.00023
GGB28962_SGB41671	0.01683	0	0	0	0	0	0.00233	0	0.00081	0	0.0007	0.00173	0.00476	0	0.00186	0	0.001	0	0.00121	0.00211	0.05078	0.00684	0.07444	0.00597	0.02297	0.01636	0.02776	0.05353	0.0344	0.00798	0.02618	0.00687	0	0.0021	0.04371	0
Lachnospiraceae_unclassified_SGB41424	0.01642	0.00585	0.20306	0.22056	0.02605	0.00363	0.00133	0.04851	0.02608	0.00218	0.00648	0.00102	0.03648	0	0.13301	0.14498	0.01834	0.16871	0	0.08327	0.01421	0	0.6061	0	0.15621	0.60658	0.0454	0.00755	0.07865	0.03745	0.00547	0.3248	0.09288	0.02042	0.00799	0.01148
GGB42328_SGB59496	0.0164	0.0012	0	0.00804	0.0169	0.02607	0.00515	0.00222	0	0	0.00052	0	0.00218	0	0.00012	0.00271	0	0	0	0.00251	0.01673	0.00901	0.00889	0.00991	0	0.0008	0.00792	0	0	0.00381	0	0	0.00226	0	0	0
GGB30461_SGB63209	0.01631	0.00734	0.00319	0.02326	0.05818	0.06047	0.01543	0.03379	0.00475	0.01078	0.03554	0.01775	0.06617	0	0.01619	0.08308	0.11159	0.00095	0.00129	0.00792	0.08725	0.02442	0.03657	0.00738	0.05578	0.05005	0.06982	0.03562	0.05894	0.01738	0.00994	0.01241	0.07428	0.01485	0.05503	0.01252
GGB28959_SGB41668	0.01575	0	0	0	0	0.0306	0.0083	0.10285	0.00832	0.01456	0	0.03349	0.00235	0	0.01326	0.07444	0.0273	0	0.00693	0.01197	0	0.01621	0.04983	0.0118	0.05429	0.01962	0.06132	0.06741	0.08891	0.03315	0.02773	0.04204	0.24646	0.01453	0.01942	0.00151
GGB47127_SGB65053	0.01574	0.01974	0.02735	0.06846	0.04215	0.03042	0.01347	0.04502	0	0	0.01764	0.03385	0.04015	0	0.03766	0.04503	0.02124	0	0	0.00864	0	0.0032	0	0	0.00414	0.01085	0.01353	0.01211	0.00222	0.02359	0.00374	0.0999	0.07593	0.08231	0.0058	0.0147
GGB28428_SGB41011	0.01556	0.0017	0.00534	0.09091	0.02725	0.03184	0.04683	0.00156	0.00333	0.0046	0.00039	0.04405	0.01486	0	0.00338	0.04633	0	0	0.07475	0.08674	0.09132	0.13024	0.12248	0.14106	0.14136	0.00232	0.1121	0.13287	0.08458	0.07639	0.00673	0.0134	0.01601	0.01349	0.05952	0.00034
GGB28776_SGB41429	0.01535	0.01234	0.0193	0.00778	0.05569	0.03146	0.0344	0.0585	0.03928	0.02072	0.00087	0.04544	0.02853	0.06823	0.07609	0.04282	0.14568	0.01535	0.01127	0.00822	0	0.03345	0.02973	0.00624	0.09463	0.19189	0.05301	0.00723	0.04863	0	0.01606	0.029	0.09739	0.00709	0.06971	0.00973
GGB30089_SGB43001	0.01522	0.01949	0.02024	0.069	0.01136	0.07845	0.04591	0.07812	0.00047	0.02428	0.0609	0.04625	0.02269	0	0.04375	0.18409	0.04641	0	0.00708	0.0092	0.023	0.07255	0	0.01366	0.12902	0.05893	0.16887	0.08681	0.05865	0.0592	0.04943	0.03443	0.00038	0.10819	0.03792	0.01385
GGB28954_SGB41662	0.01511	0.00602	0.0086	0.04081	0.01932	0.02396	0.0255	0.03337	0.04833	0.02067	0.02947	0.05768	0.01146	0.08652	0.03606	0.0437	0.18212	0.0331	0.00766	0.00625	0.09744	0.02189	0.00222	0.00283	0.06583	0.05682	0.10627	0.05655	0.08722	0.01341	0.02371	0.06763	0.06515	0.04402	0.03898	0.01033
Streptococcus_danieliae	0.01487	0.00512	0.01193	0.0005	0.00114	0.00144	0.01234	0.03081	0.02331	0.02245	0.03414	0.03613	0.0118	0.1598	0.01356	0.00772	0.00374	0.01276	0.01183	0.02559	0.00572	0.00494	7e-05	0.00525	0	0.01098	0.0283	0.00824	0.00146	0.02013	0.01237	0.01591	0.00756	0.04155	0.00087	0.01412
GGB75900_SGB102322	0.01464	0.00248	0.00134	0.02061	0.03703	0.02265	0.01462	0.00978	0.00472	0.00302	0.00813	0.00958	0.0202	0.00369	0.02837	0.02611	0.03673	0.00648	0.00221	0.00372	0.03333	0.01597	0.01829	0.00452	0.02816	0.03877	0.02427	0.02361	0.01976	0.00548	0.00832	0.01967	0.03816	0.00666	0.03372	0.00688
GGB28840_SGB102297	0.01461	0.0017	0.00126	0.02117	0.01214	0.02729	0.00267	0.00983	0.00253	0.00715	0.01694	0.01366	0.00975	0	0.01972	0.05375	0.05962	0.00277	0.00074	0.00406	0.05454	0.02126	0.04184	0.00111	0.01359	0.03478	0.03892	0.05858	0.04755	0.00533	0.00365	0.01498	0.04804	0.01163	0.03465	0.00676
GGB42342_SGB59510	0.01433	0	0.00077	0.02189	0.00305	0.00935	0.0075	0.00866	0.0057	0.00234	0.00229	0.00475	0.00821	0	0.01147	0.01197	0.00521	0	0.00217	0.00363	0.02583	0.00761	0	0.01268	0.00836	0.01876	0.0022	0.00184	0.00477	0.00435	0.0019	0.00228	0.0044	0	0.0188	0.00085
GGB28945_SGB41650	0.01423	0.00217	0.00813	0.00122	0.00215	0.00864	0.00509	0.00509	0.02246	0.00253	0.00421	0.04221	0.00492	2.6089	0.00664	0.00232	0.00817	0.07156	0	0.00259	0	0.00206	0.01879	0.00419	0.01835	0.0965	0	0.00095	0	0.00193	0.01291	0.00593	0.20245	0.00088	0.00598	0.00747
GGB30452_SGB43511	0.01415	0.0219	0	0.01194	9e-05	0.05697	0.06021	0.00281	0.00244	0.00251	0.00077	0.00445	0	0	0.00182	0.02299	0.03375	0	0.00332	0.09077	0.15649	0.13479	0.17613	0.02052	0.0258	0.23933	0.06947	0.13485	0.02582	0.04306	0.01559	0.03784	0.03045	0	0.00712	0.00147
GGB30450_SGB43507	0.01413	0.02133	0.00381	0.03216	0.18391	0.10919	0.09904	0.16818	0.00147	0	0.59405	0.36062	0.53811	0	0.27271	1.41739	0.52812	0	0	0.00613	0	0	0	0	0.08276	0.11113	0.11129	0.08287	0.24193	0.01372	0.07465	0.17414	0.29247	0.51219	0.10732	0.09156
GGB30451_SGB102185	0.0139	0.00187	0	0.06105	0.0605	0.00786	0.01393	0.01327	0.01066	0.00142	0	0.01535	0.03104	0	0.01687	0.01784	0.02198	0.00127	0.00982	0.06977	0	0.11189	0.4321	0.03298	0.22865	0.02273	0.05384	0.01831	0.02825	0.00628	0.01001	0.02815	0.01401	0	0.05175	0
GGB30413_SGB43452	0.01371	0.01361	0	0.27214	0.04203	0.0916	0.00765	0	0	0.00419	0.18276	0.03508	0	0	0.01849	0.08248	0.01791	0	0	0.0098	0	0.01187	0	0	0.03795	0.00322	0.12515	0	0.17465	0.00637	0.00573	0.03292	0.01263	0.26718	0.03313	0.03298
Oscillibacter_SGB43496	0.01333	0.01129	0.003	0.04988	0.1796	0.03214	0.02641	0.01163	0.00456	0.00642	0.00588	0.02074	0.00743	0	0.04345	0.03544	0.03157	0.01591	0.00378	0.02254	0	0.00136	0.00906	0.00854	0.01962	0.13582	0.05487	0.02509	0.03136	0.03046	0.02361	0.12415	0.19311	0.0274	0.11173	0.02112
bacterium_1XD8_76	0.01316	0.00197	0	0.01626	0.01408	0.01523	0.03096	0.02272	0	0.01791	0.04533	0.04163	0.00433	0	0	0.01464	0.11205	0	0	0.00445	0	0.00035	0	0	0.1693	0.04318	0.00648	0.15718	0.26029	0.01263	0.03196	0.05475	0.19518	0.03397	0.07801	0.06414
GGB28419_SGB41002	0.01303	0	0.1717	0.00601	0.0015	0.01511	0	0	0.00867	0.03577	0.00195	0.01719	0	0	0.0179	0	0	0.00318	0	0.02682	0.07089	0.22983	0	0.10149	0.07123	0	0.23059	0.02451	0.05985	0.02422	0	0	0.32848	0.02181	0.00343	0.00638
Adlercreutzia_sp_DSM_108611	0.01272	0.01982	0.00794	0.01352	0.02817	0.01301	0.01768	0.01321	0.00427	0.00429	0.0164	0.00612	0.00948	0.00219	0.02407	0.02695	0.01882	0.00852	0.00357	0.01171	0.00165	0.00742	0.00501	0.00434	0.00648	0.00166	0.00343	0.00687	0.01034	0.00676	0.01359	0.00767	0.01264	0.00765	0.01595	0.01448
GGB9439_SGB42949	0.01272	0.00351	0.02433	0.0436	0.02711	0.00768	0.01087	0.0257	0.00268	0.02308	0.01258	0.02983	0.03902	0	0.09968	0.02561	0.03917	0.00636	0.00161	0.02676	0.02544	0.0057	0.06476	0.02384	0.00333	0.07436	0.00092	0.00245	0.01829	0.02254	0.00649	0.00861	0.12429	0	0.00435	0.03101
GGB45536_SGB63216	0.01256	0.00432	0.00644	0.05967	0.04419	0.02611	0.01762	0.0285	0.00529	0.00183	0.01667	0.00954	0.01906	0	0.03598	0.08729	0.04226	0	0.00269	0.00889	0.07091	0.03657	0.02984	0.00717	0.05087	0.06531	0.02659	0.01623	0.02899	0.01548	0.00883	0.02015	0.03928	0.0157	0.06262	0.01183
GGB30459_SGB43525	0.01227	0.00064	0.10637	0.05983	0.27129	0.01142	0.02348	0.00393	0.0604	0.04784	0.03078	0.15693	0.055	0	0.04063	0.39409	0.01416	0.01006	0	0.01878	0	0.01451	0.06662	0	0.08785	0.08867	0.06773	0.01333	0.09132	0.05706	0.05791	0.20641	0.64853	0.02452	0.37165	0.05291
Turicimonas_muris	0.0122	0.58521	0.23311	0.32547	0.09759	0.02188	0.29539	0.47002	0	0.09606	0.24123	0.02849	0.44251	0.00302	0.77772	0.11572	0.2695	0.63452	0.02322	0.20669	0	0.01398	0.00034	0.00228	0.01714	0.03066	0	0	0.00802	0.01446	0.03548	0.01662	0.04752	0.0175	0.03497	0.05517
Lachnospiraceae_unclassified_SGB41413	0.01172	0	0	0	0.00269	0.00453	0	0.00628	0.0059	0	0	0	0	0.00282	0	0	0	0.0002	0.00927	0.0017	0	0.01032	0.01292	0.01735	0	0	0.01679	0.01591	0	0.00175	0	0.01837	0	0.00223	0.01071	0
GGB30449_SGB43506	0.01088	0	0	0	0	0.01435	0.00691	0	0	0.00333	0.00641	0	0.01322	0	0.00841	0	0.01293	0	0.00479	0.02353	0	0.02237	0.03281	0.02167	0.09068	0.01449	0.009	0.06991	0.04312	0.01684	0.02424	0	0.01304	0.00214	0.02788	0.01182
GGB20146_SGB29427	0.01085	3e-05	0.01317	0.00713	0	0.02892	0.06203	0	0.01181	0.08032	0	0.17562	0.07968	0	0.01548	0.13368	0.00507	0	0.01081	0.10557	0	0.02345	0	0.00374	0.83253	0	0.22759	0.01449	0.40918	0.03886	0.08598	0.36977	0.10097	0.10535	0.82119	0.03521
Acetatifactor_SGB41545	0.01078	0.00049	0	0.00685	0	0.0046	0.01422	0.0004	0	0.00104	0.0017	0.00585	0.00341	0	0.01919	0.01371	0.01281	0	0.00352	0.00301	0.07584	0.01151	0.09163	0.01674	0.03895	0.04113	0.00234	0.07538	0.01528	0.00771	0.01621	0.01639	0.02464	0.02112	0.00928	0.00049
GGB28818_SGB41473	0.01078	0.0376	0.04243	0.17141	0.14162	0.29164	0.08014	0.03985	0.01478	0.02829	0.01431	0.02723	0.15918	0	0.022	0.40442	0.04916	0.03852	0.02778	0.13828	0.35901	0.13892	0.04578	0.02663	0	0	0.16499	0.21488	0.16918	0.06409	0.00531	0.14655	0.00804	0.10448	0.14455	0.10374
GGB28893_SGB41574	0.01057	0.05985	0.00731	0.0262	0.08451	0.00448	0.10465	0.05032	0.00546	0	0.00227	0.00548	0.00729	0	0.05556	0.02139	0.04281	0	0.1227	0.03273	0.63165	0.14464	0.36799	0.10151	0.23699	0.01736	0.17571	0.07827	0.08605	0.14906	0.00705	0.00303	0.13114	0.00919	0.07723	0.06814
GGB74407_SGB43540	0.01052	0.00911	0.01492	0.07074	0.27173	0.01562	0.01008	0	0	0.00422	0.00076	0	0.03105	0	0.00879	0.01408	0.01847	0.00586	0	0.00624	0	0.01497	0	0	0.02472	0.00952	0.0022	0	0.00141	0	0.00321	0.02289	0.03124	0.01788	0.01912	0
GGB30475_SGB63182	0.01049	0.00181	0.00018	0.05494	0.03142	0.04648	0.02062	0.00945	0.00986	0.00454	0.01847	0.00683	0.0178	0	0.03206	0.03593	0.05804	0.00159	0.00725	0.00919	0.07466	0.02732	0.06052	0.01103	0.06178	0.04942	0.02723	0.05128	0.03318	0.00353	0.01125	0.03972	0.05207	0.04308	0.05765	0.00824
GGB28927_SGB41625	0.01045	0.00218	0.00588	0.04362	0.01364	0.04121	0.0316	0.02491	0.01019	0.00462	0.01565	0.04366	0.01823	0	0.04012	0.04488	0.10885	0.00553	0.01909	0.04863	1.09488	0.10651	0.67396	0.06185	0.05585	0.13954	0.10639	0.03885	0.08208	0.01741	0.02218	0.01065	0.42889	0.05151	0.04161	0.00478
GGB30463_SGB102197	0.00936	0.02464	0.01771	0.03325	0.04261	0.00088	0.08632	0.03099	0.06395	0.02232	0.01155	0.0663	0.11552	0	0.0615	0.29732	0.17496	0.04108	0.01452	0.0246	0.1453	0.04089	0.12226	0.0115	0.07822	0.19516	0.09256	0.0844	0.1456	0.02142	0.03086	0.08759	0.08031	0.08592	0.02725	0.01626
Eubacterium_SGB102306	0.00867	0	0	0	0	0.00432	0.01361	0.01402	0.01755	0.03745	0	0.00098	0.00089	0	0	0	0.0028	0.0022	0	0.00117	0.00556	0	0	0.0038	0	0.00372	0.05215	0.00466	0	0.00164	0	0	0.06054	0	0	0
GGB28904_SGB41596	0.00855	0.00852	0.02468	0.0372	0.14561	0.0599	0.03964	0.00407	0	0.01619	0.06092	0.00475	0.06391	0	0.05428	0.03912	0.02435	0	0.00618	0.03209	0.0284	0.05755	0	0.00492	0.11054	0.16507	0.00273	0.09808	0.07269	0.00188	0.02452	0.06105	0.3378	0.02487	0.00816	0.00373
GGB28784_SGB41437	0.00835	0	0	0	0	0.0039	0	0	0	0	0	0	0.00029	0	0	0	0.00503	0	0.03176	0.01101	0	0	0.05277	0.06458	0.01655	0	0	0	0.07663	0.06964	0.01121	0.01276	0	0	0.07507	0.00014
GGB28386_SGB40966	0.00807	0.00336	0.00015	0.01244	0.01457	0.00628	0.00414	0.0039	0.01261	0	0.01652	0.00233	0.00863	0	0.01623	0.02236	0.01195	0	0.0119	0.01359	0.0264	0.00884	0	0.02052	0.01585	0.01654	0.0142	0	0.00387	0.00522	0	0.00419	0.02589	0	0.0051	0.00025
GGB28839_SGB41503	0.00724	0.00336	0.01468	0.00887	0.02152	0.02956	0	0.03065	0.27354	0.01418	0	0.02871	0.06653	0	0.00717	0.19986	0.00477	0.01019	0.00524	0.05745	0.23563	0.01316	0	0.0038	0	0.02311	0.02195	0.02846	0.12838	0.04307	0.02177	0.02961	0.07065	0.03614	0.11739	0.01605
GGB30461_SGB63208	0.00723	0.00535	0	0	0.00167	0.00428	0.00915	0.00943	0	0.00117	0	0.00364	0	0	0.00209	0.00261	0.00475	0	0.00099	0.00923	0	0.0018	0.05933	0.00331	0.01916	0.01538	0.00927	0.003	0.01251	0.0036	0	0.00342	0.02298	0.00349	0.00499	0.00077
GGB75036_SGB102224	0.00678	0.00444	0.00964	0.0161	0.01714	0.01353	0.00699	0.00414	0.02005	0.008	0.00619	0.0045	0.00901	0	0.01276	0.01076	0.01004	0.00227	0.00609	0.00337	0	0.01013	0.00107	0.00156	0.00039	0	0.00217	0.00328	0.00262	0.00693	0.00336	0.01608	0.00798	0.01421	0.00563	0.0103
GGB28957_SGB41666	0.00671	0	0	0.01514	0.04574	0.00491	0.01664	0	0.0485	0.01242	0	0.00031	0.01388	0	0.01636	0.04368	0.00589	0.01625	0	0.00587	0.028	0.00394	0.22663	0.00967	0.02932	0.03858	0.06435	0.01564	0.02528	0.0008	0.00861	0.01259	0.12943	0.01793	0.07275	0.00655
GGB28873_SGB41553	0.0065	0.00216	0.0227	0	0	0.00919	0.34733	0.0084	0.03679	0.05577	0.00204	0.03808	0	0	0.00748	0	0.30374	0	0	0.51757	1.51932	0.96155	1.39449	0.30442	0.39404	0.3228	1.85809	0.02666	0.20843	0.00543	0.00486	0.08274	0	0.1014	0	0.04421
GGB28394_SGB40974	0.00638	0.00246	0.00655	0.0074	0.01259	0.00781	0.00745	0.01844	0	0	0.01198	0.00844	0.00113	0	0.00929	0.00417	0	0	0.01217	0.00148	0.00679	0.00477	0	0	0.00811	0	0.02428	0	0.00294	0.00314	0	0.00062	0.00344	0.00232	0.00913	0.00683
GGB70381_SGB94803	0.00631	0.00191	0.03481	0.00134	0.00017	0.01376	0	0	0	0.00881	0	0.00235	0.00837	0	0	0	0	0	0	0	0.00325	0	0	0	0.00159	0	0	0	0.0033	0	0	0.01988	0	0	0	0.00162
Bacteria_unclassified_SGB43544	0.00613	0.0025	0	0.03394	0.00534	0.02114	0.01714	0.0101	0	0.00605	0.02225	0	0.00517	0	0.01694	0.00408	0.02846	0	0	0	0	0.00932	0	0	0	0.00808	0.02058	0.00309	0	0.00453	0.0025	0	0.14479	0.01728	0.01153	0
Oscillospiraceae_unclassified_SGB43502	0.00597	0	0.00091	0.00591	0.04793	0.00209	0.0492	0.00442	0.00048	0.00691	0.02775	0.00364	0.01225	0.0033	0.0104	0.00846	0.03304	0	0.00407	0	0	0	0.03599	0.01365	0.04392	0.01163	0.07397	0.09796	0.00906	0.00379	0.0109	0.0148	0.10133	0.00308	0.01323	0.00437
GGB30141_SGB43066	0.00595	0.00565	0.00259	0.05805	0.0629	0.02217	0.01436	0.01162	0.0119	0.00281	0.02113	0.02024	0.02192	0	0.02828	0.07059	0.08099	0	0.01444	0.01451	0.02259	0.02581	0.03139	0.01987	0.0531	0.03266	0.07904	0.04128	0.04071	0.02263	0.00377	0.02239	0.02342	0.01386	0.06001	0.0118
GGB45532_SGB63210	0.00567	0	0	0.00188	0.00249	0.01244	0.00177	0.00181	0.00799	0.00019	0	0	0.0014	0	0.003	0.00073	0	0	0	0.00051	0.0027	0.00023	0	0.00734	0.00712	0.02641	0.00985	0.0041	0.01114	0.00131	0	0.0018	0.03188	0	0.05398	0.00716
Bacteria_unclassified_SGB102200	0.00543	0.00182	0.00397	0.0125	0.05178	0.00768	0.02795	0.00193	0.00107	0.00673	0.01462	0.02272	0.00916	0.02507	0.01638	0.10836	0.03989	0.00836	0.01607	0.00258	0.02036	0.01087	0.04297	0.00214	0.03405	0.05234	0.01495	0.01354	0.03209	0.01429	0.00926	0.00255	0.02356	0.00639	0.02036	0.00773
Pumilibacter_sp_CLA_AA_M08	0.00543	0.00159	0	0.00636	0.02994	0.01901	0.00305	0.00112	0	0	0.00032	0	0	0	0.00202	0.00233	0.00709	0	0.00503	0.01163	0.02328	0.01693	0.01072	0.01275	0.00606	0.02104	0.01909	0.01385	0.02632	0.00331	0.00116	0.00736	0.00621	0.00094	0.01855	0.00296
GGB30461_SGB43530	0.00486	0	0	0	0	0.00057	0	0.0031	0	0.00492	0	0.0067	0	0	0.00133	0	0.00046	0.00467	0	0.00089	0.14014	0.01681	0.01624	0.00426	0.00235	0.01403	0.00259	0.00721	0.00748	0	0	0.00114	0.03723	0	0	0
GGB28632_SGB41253	0.00464	0	0	0	0	0.00168	0	0	0	0	0	0.00616	0	0	0	0.03221	0.00303	0	0.00144	0	0	0.00162	0.00228	0.00357	0.00016	0	0	0.15992	0.00897	0	0	0.06898	0	0.0051	0.0058	0.06008
GGB28855_SGB41524	0.00442	0.00113	0.0027	0.0121	0.0081	0.01955	0.00305	0.02013	0	0.00036	0	0.00856	0.0088	0.00252	0.02022	0.0199	0.02	0.01655	0.00105	0.00094	0.05945	0.01404	0	0	0.00936	0.04555	0.01226	0.01939	0.03227	0.01516	0.00081	0.02818	0.02311	0.01435	0.09051	0.0053
Clostridium_cocleatum	0.00431	0.03895	0.23132	0.06887	0.19111	0	0	0.10208	0.24492	0	0.29014	0.11045	0.24394	2.30376	0.08505	0.02646	0.10018	1.10594	0.07259	0.02144	0.00063	0.00721	0.01325	0.01216	0	0.01171	0	0.01362	0.00785	0.01332	0.00456	0.01147	0.04921	0.00179	0	0.03657
GGB30147_SGB43074	0.00421	0.00401	0	0.0251	0.02506	0.04195	0.02533	0.03105	0.04813	0.00725	0.03764	0.03814	0.01003	0	0.01626	0.01423	0.0618	0	0	0.0015	0	0	0	0	0.15356	0.03589	0.10795	0.08863	0.12546	0	0.02586	0.01235	0.17886	0.02093	0.0363	0
GGB30300_SGB43264	0.00409	0	0	0	0.00191	0	0.00112	0	0	0	0	0.0061	0	0	0.00353	0.00399	0.01398	0	0	0.00102	0	0.00662	0	0.00071	0.00806	0	0.01766	0.00104	0.0045	0.00242	0.00441	0.01679	0.00106	0	0.01396	0.00423
GGB31793_SGB45163	0.00408	0.00115	0.00694	0.00592	0.01788	0.00522	0.02156	0.01854	0.01802	0.02473	0.00055	0.02839	0.02507	0	0.00219	0.00084	0.05097	0.00015	0	0.01216	0	0.00443	0.00395	0.00375	0.00314	0.01741	0.01703	0.01369	0.01783	0.03824	0.01388	0.08869	0.00024	0.01111	0.00725	0.00671
GGB28968_SGB41679	0.00399	0.00588	0.00663	0.03607	0.02192	0.02228	0.00297	0.00917	0.01046	0.00974	0.01457	0.01092	0.01158	0.0458	0.03105	0.03382	0.02932	0.0057	0.00312	0.00903	0.03818	0.02164	0.03461	0.00052	0.02505	0.02325	0.01858	0.02296	0.02662	0.00922	0.00276	0.00451	0.01616	0.01353	0.02511	0
Candidatus_Arthromitus_sp_SFB_mouse	0.00397	0.00213	0.00654	0	0.00446	0	0	0	0.04621	0.01025	0.00334	0	0	0.01254	0	0	0	0	0.00618	0.08033	0.05985	0.11704	0.01857	0.12979	0	0	0	0.00467	0	0	0	0	0	0	0	0
GGB22635_SGB63107	0.00385	0.0056	0.00084	0.00666	0.01025	0.07265	0.0136	0	0.00026	0.00854	0.00053	0	0.00466	0	0.0111	0.00839	0.01673	0.00109	0.00526	0.02746	0.00568	0.00865	0.00796	0.03899	0.01062	0.01256	0.0358	0.04731	0.07737	0.01078	0.0408	0.02449	0.00378	0.00433	0.18451	0.01231
GGB28829_SGB41485	0.00361	0.01954	0.00094	0	0	0.02493	0.09917	0.04301	0.03994	0.00235	0.102	0	0	0.06502	0	0.35416	0.00131	0	0.03195	0.10482	0	0.05117	0.36735	0.0169	0.25123	0.10412	0.00108	0.03108	0.02025	0.04258	0.00635	0.04205	0.005	0.13637	0.04362	0.01874
GGB29546_SGB42338	0.00335	0	0	0.06905	0.00083	0.00308	0.00131	0	0	0	0	0	0.09322	0	0	0.30716	0.0071	0	0	0	0.00168	0	0.00679	0.00034	0.00593	0	0.00233	0.05438	0.00034	0.00063	0	0.00375	0	0.00362	0.01298	0
GGB30290_SGB43252	0.00332	0.09129	0.10674	0.28833	0.12749	0.05237	0.03395	0.14739	0.1457	0.00359	0.2978	0.01329	0.10344	0	0.15886	0.27928	0.38762	0.30245	0	0.00082	0	0	0	0	0.00625	0.10287	0.00494	0	0	0	0	0.03671	0.36926	0.2059	0.04952	0.14809
GGB31256_SGB44562	0.00322	0.00594	0.00564	0.07015	0.04215	0.00696	0	0.0035	0.01554	0.0027	0	0.02234	0.01307	0	0.03968	0.00338	0.01169	0.0002	0	0.01208	0	0.0286	0	0	0	0.03671	0.03014	0	0.00117	0.03414	0	0.04674	0	0	0	0.01471
GGB30414_SGB43453	0.00312	0.00114	0.00023	0.01497	0.02376	0.01485	0.00558	0.0013	0.00193	0.00833	0.00551	0.004	0.00051	0.01403	0.00353	0.00812	0.01486	0.00089	0.00557	0.00891	0.08454	0.01162	0.02082	0.01033	0.03246	0.02754	0.01461	0.0161	0.03104	0.01589	0.00372	0.02102	0.04903	0.0132	0.01891	0.00778
GGB75074_SGB102167	0.00311	0.00837	0.01587	0.05633	0.04125	0.00754	0.01052	0.0626	0.00425	0.01834	0.0051	0.03161	0.00322	0	0.00372	0.00036	0.01873	0.00194	0.00158	0.00226	0.0071	0.01913	0	0	0.02524	0.08696	0.03585	0.02703	0.15934	0.00511	0.01817	0.04045	0.03643	0.01909	0.03106	0.03487
Bacteria_unclassified_SGB41677	0.00305	0	0	0	0.00676	0	0.00158	0	0	0.00172	0.00195	0.0024	0.00254	0.0701	0	0	0.01216	0.00145	0.0074	0.00755	0.06256	0.00585	0.02981	0.00744	0.00408	0	0.07413	0.03173	0.00328	0.00885	0.00524	0.00943	0.00602	0.01074	0.00845	0.00035
GGB30303_SGB43268	0.00285	0.00142	0.00294	0.01857	0.00154	0.00647	0	0.01845	0.00304	0.00373	0.01504	0.01921	0.05813	0	0.0151	0.01946	0.03253	0.00252	0.02368	0.01433	0.05485	0.0892	0.13908	0.02083	0.05883	0.02245	0.12727	0.15504	0.0475	0.03395	0.01583	0.02552	0.01814	0.02227	0.06184	0.01073
bacterium_1xD42_62	0.00281	0.00536	0.00496	0.04711	0.05915	0.01222	0.00459	0.01144	0.01297	0.00785	0.00218	0.0205	0.02487	0	0.00934	0.10323	0.00323	0	0.00077	0.00047	0	0.00845	0	0	0.00454	0.00716	0.01902	0.00953	0.02181	0.00106	0.00513	0.01316	0.03817	0.0113	0.0258	0
GGB75053_SGB43494	0.0026	0	0	0	0.00212	0.00119	0	0.00723	0	0	0.01151	0.00014	0	0	0.00341	0	0.00803	0	0	0.00186	0	0.00879	0.00171	0.00107	0.00457	0.03885	0	0.02193	0	0	0.00155	0.00067	0.00323	0.00466	0.02339	0.0144
Oscillospiraceae_unclassified_SGB43503	0.00255	0.01767	0.03414	0.08705	0.10847	0.01808	0.01969	0	0.00725	0	0.30215	0.00716	0.05368	0	0.02235	0.00192	0.1384	0.02616	0.00128	0.01253	0.00306	0.23653	0	0	0.06427	0.06905	0.01426	0	0.07006	0	0	0	0.02911	0.00065	0.00243	0.01628
GGB31108_SGB44379	0.00211	0.03513	0.02033	0.09356	0.12056	0.06174	0.02764	0.06574	0.00232	0.00021	0.0274	0.15758	0.03409	0	0.11663	0.07861	0.06344	0	0	0.02322	0.04179	0.09857	0	0	0.0075	0.06629	0.08303	0.04138	0.04449	0.02234	0.00383	0.14928	0.06977	0.11324	0.07704	0.04739
GGB28782_SGB41435	0.0021	0	0	0.00082	0.00981	0.00667	0	0	0	0.00391	0.00046	0.00046	0.02074	0.00077	0.00015	0.00926	0.01132	0	0	0	0.20078	0.00346	0.01357	0.00821	0.01624	0.00436	0.00861	0.03294	0.06576	0.00078	0.00023	0.00669	0.00176	0.01507	0.00253	0.00137
Pumilibacter_sp_CLA_AA_M10	0.00194	0	0.02328	0	0.00188	0	0.00058	0	0.00135	0	0	0	0.02184	0	0	0.0007	0	0	0	0	0.01236	0	0	0.00911	0.06849	0	0.01116	0.01629	0	0.01067	0.00152	0.0262	0	0	0	0.00726
Acetatifactor_sp_DSM_110981	0.00188	0.00186	0.00178	0.00266	0.00838	0.0714	0.01418	0.00837	0.00225	0	0.01081	0	0.00784	0	0.01672	0.05014	0.01038	0.00275	0.01234	0.03209	0.10678	0.02435	0.08312	0.01191	0.15161	0.10094	0.05264	0.01921	0.21684	0.01007	0.02069	0.00922	0.04354	0.00708	0.16562	0.00183
Oscillospiraceae_unclassified_SGB43505	0.00179	0	0	0	0.00523	0.0027	0	0	0	0	0	0	0.00142	0	0	0	0.00226	0	0	0.00038	0	0.00308	0	0.00091	0.00126	0.01258	0	0.01224	0.02479	0	0.00993	0.00154	0.00471	0.00632	0.00365	0
bacterium_1XD42_54	0.00152	0.03179	0.00312	0.00032	0.00274	0	0.00719	0.055	0.13992	0.02562	0.00441	0	0.00106	0	0.06431	0	0.00104	0.00527	0.03081	0.02859	0.00434	0.00644	0.01419	0.00293	0.0054	0.04637	0	0.00661	0.00254	0.00832	0.0118	0	0.02261	0.01622	0.00341	0.01316
GGB28810_SGB41465	0.00151	0.00109	0.00608	0.00904	0.00095	0.00169	0.003	0.00328	0.00104	0.00779	0.00173	0.00485	0.00244	0.00414	0.00336	0.00865	0.00912	0	0.01169	0.00726	0.00882	0.01007	0.04398	0.00861	0.03714	0.0161	0.00805	0.01314	0.01397	0.01033	0.02245	0.00215	0.01957	0.01431	0.01597	0.00169
Schaedlerella_arabinosiphila	0.00147	0	0.00271	0.02135	0	0.00488	0.0029	0	0.00201	0.00112	0.01817	0	0.09545	0	0.07876	0.08973	0.06399	0	0	0.00594	0.00105	0.01016	0.11351	0.00444	0.02017	0.00015	0.02388	0.06581	0.09254	0	0.02256	0.02763	0.06539	0.00743	0.03005	0.00251
bacterium_1xD42_67	0.00136	0.0006	0	0.00515	0.00434	0.00653	0.00097	0.00126	0	0	0.00032	0.0031	0.00161	0	0.00294	0.00084	0.00846	0	0	0.00016	0	0.00023	0	0	0.0094	0.00808	0.00224	0.00224	0.00629	0	0	0	0.00994	0.00087	0.00748	0
GGB31383_SGB44711	0.00134	0	0	0	0	0.01355	0	0.01814	0	0.00209	0	0	0	0	0	0	0	0	0.01611	0	0	0.00354	0	0	0.28108	0	0.00547	0.00326	0	0	0.12721	0.07014	0	0	0	0
Acetatifactor_SGB102258	0.00133	0.00089	0	0.00416	0.00118	0.00826	0	0.007	0	0	0	0.00117	0	0	0	0	0.00819	0	0	0.01809	0.0794	0.00878	0.02535	0	0.0009	0.03861	0.01512	0.07858	0.03599	0.01058	0.00059	0.00856	0	0.00039	0.00322	0.00508
GGB42601_SGB59797	0.0013	0	0	0	0	0	0	0	0	0	0	0	0	0	0	0	0	0	0	0.00073	0.01152	0.00015	0.00063	0.00062	0	0	0	0	0	0	0	0	0	0	0.00084	0
GGB28830_SGB41486	0.0011	0.01523	0.00755	0.00731	0.50444	0.02521	0	0.0566	0	0.01431	0.01136	0.17591	0.11355	0	0.06652	0.06809	0.04121	0	0.00681	0.0344	0	0	0	0.02638	0.08985	0.06415	0.26346	0	0.00653	0.08033	0.02925	0.23493	0.3522	0	0.0303	0.00768
Acetatifactor_SGB94872	0.00106	0.00062	0	0	0.01459	0.00198	0.00086	0.00376	0.00489	0.00112	0	0.00584	0.00281	0	0.00765	0.00823	0.00617	0.00188	0	0.01029	0.04218	0.014	0.01597	0	0.00802	0.03001	0.01067	0.01891	0.02673	0.01042	0.00394	0.01192	0.00306	0.00297	0.08514	0.00068
GGB28869_SGB41543	0.00087	0.00116	0	0	0.00744	0.00188	0.01487	0.00587	0	0	0	0.00697	0.00875	0	0.01166	0.0001	0.03076	0	0	0.00192	0.03373	0.01486	0	0	0.02018	0.01268	0.05293	0.04133	0.01457	0.00084	0.00244	0.00935	0.00225	0.01062	0.01808	0.00017
GGB68806_SGB92816	0.00073	0.00199	0.0006	0.00095	0.00117	0.00082	0.00325	0.00154	0	0.00091	0.00042	0.00175	0.0002	0	6e-05	0.00114	0.00092	0	0.03922	0.00941	0.02486	0.07329	0.02827	0.01854	0.01803	0.01303	0.01245	0.03482	0.01795	0.06412	0.03725	0.04187	0.00843	0.0333	0.00722	0.03785
GGB75959_SGB102469	0.00062	0.09077	0.00026	0	0.01027	0.02111	0.02253	0	0.00314	0.06132	0	0.01852	0.10019	0	0	0.01604	0.02347	0.00435	0	0.00729	0	0	0	0	0	0.0461	0.00622	0	0	0.05247	0.04891	0.42885	0	0.08062	0.00456	0.21534
Neglectibacter_sp_X4	0.00059	0.00097	0	0	0	0.00013	0	0.00787	0	0.00202	0.00648	0.00586	0.00158	0	0.00578	0.02691	0.02522	0.03097	0.00391	0.00481	0.01727	0.01493	0.07182	0.04268	0.02679	0.09367	0.00046	0.01104	0.03696	0.00843	0.00764	0.00755	0.00239	0.01027	0.02829	0
GGB75314_SGB102498	0.00046	0.00095	0	0.00621	0.0018	0	4e-05	0	0	0	0	0.01143	0.00355	0	0.01072	0	0.00131	0	0	0.00933	0.03109	0.00368	0.00325	0.00509	0.00452	0	0.00963	0	0.00213	0	0	0.00508	0.00175	0	0.00477	0
GGB30302_SGB43266	0.00042	0.00032	0	0.02968	0.09836	0.00384	0.00336	0.02382	0	0	0.00324	0.00057	0.00399	0	0.03468	0.01609	0.03583	0	0	0.00148	0	0.00937	0.03068	0	0.03012	0.0058	0	0	0.00811	0.00386	0	0.13718	0	0.00314	0.00034	0.00107
GGB30297_SGB43261	0.00037	0.00264	0	0.00847	0.01157	0.00065	0	0.00114	0.00116	0.00165	0.00742	0.00664	0.00781	0	0.00809	0	0.01568	0	0	0.00311	0.04328	0	0.0135	0.00361	0.00841	0.00879	0	0	0.01022	0	0	0	0.00338	0	0.00124	0
GGB28946_SGB41652	0.00036	0	0	0	0	0.0018	0	0	0	0	0	0.00518	0	0	0	0	0	0	0	0	0.05523	0.00814	0.06568	0	0.00182	0	0.02728	0.01168	0.04884	0.00034	0.00117	0.00232	0	0	0.00372	0.00089
Muribaculaceae_bacterium_Isolate_013_NCI	0.00035	1.19537	0.62543	1.20493	0.80064	0.37948	0.26254	0.24182	0.02829	0.09253	0.15353	0.01261	0.22967	0	0.04199	0.25228	0.15281	0.24167	0.13567	0.20211	0.08738	0.59944	0.07073	0.02656	0.03373	0.06506	0.12581	0.09717	0.07476	0.17952	0.69531	0.37276	0.05167	0.40106	0.1646	0.40873
GGB31853_SGB45233	0.00034	0	0.0016	0	0.00675	6e-05	0.1393	0.004	0.0093	0.02642	0.00208	0	0.0029	0	0.00406	0.05292	0.03037	0	0.00911	0.01531	0.23727	0.00816	0.23369	0.0264	0.01989	0	0.00412	0.00019	0	0	0	0.1583	0.0004	0	0	0
Acetatifactor_SGB41549	0.00026	0.00183	0	0	0.00172	0	6e-05	0	0	0.00069	0	0.00271	0	0	0	0	0	0	0.00926	0.02389	0.73241	0.03712	0.08862	0.02623	0.01651	0	0.03776	0.01201	0	0.03064	0.03787	0.01075	0	0.00351	0	0
GGB1503_SGB2082	0	0.63764	0.12545	0.32392	0.75366	0.34913	0.01593	0.40501	0	0	0.28148	0.01747	0.30069	0	0.98123	0.40496	0.00622	0.02807	1.51454	1.01731	0.08446	1.09123	0.34896	1.03017	0.24874	0.3475	0.4032	0.26462	0.76406	1.80427	0.36875	0.56854	0.68007	0.56168	0.80884	1.33203
Akkermansia_muciniphila	0	0.2965	0.63277	0.33693	0	0	0	0.3795	0	0	0	0	1.43001	0	0	0.02713	0	0	0	0.01624	0.00155	0	0	0	0	0	0.00028	0	0	0	0	0.03739	0	0.14954	0	0
GGB28439_SGB41022	0	0.15834	0.02019	0.19085	0.00864	0.02982	0	0	0	0.00045	0.26551	0	0	0	0	0.14958	0.04286	0	0.03248	0.14309	0.15309	0	0	0	0.36195	0.0392	0.06229	0.08241	0.06143	0	0.01105	0.01843	0.00979	0.06893	0.02188	0.0004
GGB28991_SGB41705	0	0.13879	0.05461	0.55937	0	0	0	0.17435	0.01727	0.07356	0.1128	0.12171	0	0	0.89169	0.00937	0.35375	0	0	0.04728	0	0.37657	0	0.2991	0	0.01031	0.94666	0.18683	0.76808	0.41269	0	0.3087	0.21613	0.39878	0.30515	0.07742
Eubacteriaceae_unclassified_SGB94922	0	0.06461	0.24154	0.04644	0.01026	0.02807	0.07698	0.00387	0	0.08375	0.08452	0.17111	0.08092	0	0	0.02423	0.03829	0.05514	0.47526	0.07601	0.15215	0.24213	0.09541	0.12546	0.00834	0	0.04559	0.1412	0.01602	0.06291	0	0	0	0.10039	0	0.04542
GGB28418_SGB41000	0	0.04706	0.06403	0.11752	0.29804	0	0	0	0	0	0	0	0	0	0.09595	0	0	0	0.05036	0.05728	0.08493	0.15812	0.13832	0.20977	0	0.02037	0	0	0	0	0	0	0.13701	0	0	0
Lachnospiraceae_bacterium_MD329	0	0.03512	0	0.07407	0.00916	0	0	0	0	0.00549	0.09845	0.0003	0.10603	0	0.01867	0.04085	0.01231	0.01581	0.03885	0.00038	0	0	0.00037	0.00115	0	0.00065	0	0	0.01853	0	0	0	0.02404	0	0.0016	0.01804
GGB29549_SGB42343	0	0.03366	0.08686	0.00292	0	0	0	0.004	0	0.0081	0	0	0	0	0.03622	1.21313	0	0	0	0	0.27509	0.06031	0	0	0	0	0.58985	0.57737	0	0	0	0.90533	0	0.43949	0	0
GGB28456_SGB41039	0	0.03092	0	0	0	0	0	0	0	0	0	0	0	0	0	0	0	0	0.02931	0.04421	0.20034	0	0	0	0	0	0.00119	0	0	0	0	0	0	0	0	0
GGB31822_SGB45197	0	0.02227	0.05493	0.03236	0.03553	0.02292	0.00738	0.01644	0	0.00989	0.02171	0.01028	0.08412	0	0.01562	0.12241	0.00766	0	0	0.01008	0	0.01192	0	0	0	0	0.017	0.00087	0.00792	6e-05	0.01157	0.03927	0.01139	0.02456	0.00938	0.05664
GGB28786_SGB41439	0	0.01611	0	0	0.00109	0.00023	0	0.01249	0.00948	0.00266	0.0195	0.00926	0.00362	0	0.0086	0.04829	0.01824	0.00494	0.02002	0.00426	0	0.05422	0	0.02264	0.07881	0.0048	0.00168	0.01017	0.03615	0.00784	0.00086	0	1.74522	0.02872	0.02207	0.00932
Clostridium_SGB65123	0	0.01543	1.12322	2.1057	0	0	2.76136	1.9157	0.00843	0.99264	0.7823	1.30597	1.82208	0.11172	3.22816	1.41535	1.28422	2.43566	0	0.00075	0.00195	0.15118	0	0	0.11163	0.36064	0.01612	0.00457	0.15506	0.11864	0.70386	0.22052	0.0813	0.19809	0.00777	0.06816
GGB75927_SGB102412	0	0.01228	0	0	0.00138	0.0113	0.06335	0	0	0.0165	0	0.00453	0.03285	0	0.00938	0.02508	0.00607	0.00633	0.0148	0.0003	0.00358	0.01821	0.02409	0.0054	0.00638	0.00601	0.01971	0.01373	0.01483	0.01355	0.00279	0.10665	0	0.05164	0.00102	0.02293
GGB73359_SGB46611	0	0.01187	0.00144	0.07603	0.07898	0.06648	0.03264	0.02366	0.0009	0.02728	0.05581	0.04106	0.04902	0	0.12535	0.04045	0.04975	0.00614	0.04518	0.16456	0.02273	0.11376	0.02998	0.02115	0.11673	0.00702	0.07917	0.14547	0.03698	0.04522	0.20921	0.05678	0.03559	0.30111	0.16061	0.03403
GGB45656_SGB63370	0	0.01086	0.00938	0.01976	0.01614	0	0.00925	0.00608	0	0.00655	0.06437	0.01933	0.02928	0	0.08058	0.05101	0.01332	0	0.00701	0.00497	0.00902	0.01439	0.00017	0.00371	0.00291	0	0.01038	0.02254	0.00915	0.0314	0.00322	0.05927	0.00357	0.03567	0	0.02493
GGB28760_SGB41408	0	0.00994	0	0	0.01048	0.01739	0	0.00809	0	0	0.00528	0.04434	0.00649	0	0	0	0.09552	0	0	0.01909	0	0	0	0	0.01865	0.06068	0	0	0.05577	0.00596	0.00142	0	0.04847	0	0.12556	0.01594
GGB28356_SGB40934	0	0.00922	0	0	0	0	0	0.03162	0	0	0	0	0	0	0.00018	0	0	0	0	0.1796	0	0	0	0	0.22748	0.06245	0	0	0	0	0.06366	0	0.11343	0	0	0
GGB28996_SGB41712	0	0.00767	0.00412	0	0	0.18956	0.023	0.01268	0.01595	0.02779	0.0058	0.05037	0	0.7973	0.02214	0.14057	0.09399	0.0232	0.00759	0.04597	0.65905	0.05484	0.01206	0.03346	0.10775	0.06369	0.26897	0.33983	0.11065	0.05143	0.01419	0.02497	0.07121	0.08661	0.57212	0.01737
GGB42330_SGB59498	0	0.00759	0.01127	0	0.03501	0.12563	0	0.04475	0.02151	0	0.08396	0.02956	0	0	0.03053	0	0.04863	0.00207	0	0.02248	0.17872	0	0	0	0	0.1003	0.00724	0	0.08124	0.00971	0	0.0051	0.06291	0	0.00692	0.02818
GGB27480_SGB39776	0	0.00533	0	0.00086	0.00127	0.00059	0	0	0	0.00281	0.00344	0.01299	0.00145	0	0	0.014	0.00762	0	0	0.00338	0.01647	0.00582	0	0.00709	0.00379	0.00255	0.02947	0.00374	0.01932	0.01096	0.04806	0	0	0.00493	0.00184	0.00826
GGB29006_SGB41724	0	0.00406	0	0	0	0	0	0.1688	0	0	0.60494	0	0	1.05739	0	0	0	0	0	0	0	0	0.00094	0.00101	0	0	0.00018	0	0	0	0.00155	0.00899	0	0	0	0
GGB28845_SGB41512	0	0.00278	0	0.01668	0.07078	0.01086	0.01048	0.02236	0.09765	0.03086	0	0.01287	0.01854	0	0.00433	0	0.032	0.00544	0	0	0	0	0	0	0.00799	0.04698	0.01732	0.01464	0	0	0.00399	0.01439	0.07823	0.01534	0.00942	0.00211
GGB28835_SGB41494	0	0.00225	0	0	0	0.11549	0	0	0	0.01837	0	0	0	0	0.00988	0.0661	0.09959	0	0	0.00068	0	0	0	0	0	0.0285	0	0.08593	0.04683	0.00854	0	0	0.19654	0.14466	0.06021	0.00456
GGB29622_SGB42426	0	0.00191	0.0001	0.03238	0.01268	0	0.00477	0.00862	0.02436	0.00817	0.0431	0.00393	0	0	0.00546	0.00164	0.00471	0	0.01604	0.01418	0.27903	0.47679	0.0492	0.02391	0.02482	0.01183	0.28271	0.00176	0.00976	0.01737	0	0.16314	0.4345	0	0.00146	0
GGB29003_SGB41719	0	0.00171	0.00364	0	0.00433	0	0.00075	0	0.03396	0	0.00176	0.00244	0	0	0	0	0.00169	0	0.23818	0.05631	0.02938	0.07778	0.37047	0.02888	0.08652	0	0.17183	0.02867	0.06473	0.06913	0.00083	0.07729	0	0.06004	0.01253	0.02041
Acutalibacter_sp_1XD8_36	0	0.00166	0	0.0016	0	0	0	0.00457	0	0	0.00519	0.00082	0.00255	0	0.00666	0	0.02557	0	0	0	0.12046	0	0	0	0	0	0	0.00403	0	0	0	0.00204	0.00272	0	0	0
GGB28836_SGB41496	0	0.00112	0	0	0.02007	0.00127	0	0	0	0	0	0.0277	0.03963	0	0.00887	0	0.03196	0.00181	0.06042	0.00932	0	0.20695	0.07203	0.62892	0.11726	0.28642	0	0.07917	0	0.0605	0.13269	0	0.09496	0	0.04168	0.02574
GGB28864_SGB41535	0	0.0011	0	0.00217	0.00464	0.01307	0.00751	0.00255	0.00292	0.00101	0.00431	0.00424	0.00048	0	0.00052	0.01201	0.01216	0	0	0.00433	0.09296	0.01528	0.06332	0.00292	0.03489	0.06658	0	0.0559	0.03666	0.01697	0.01994	0	0.0081	0.02965	0	0.01551
GGB28805_SGB41459	0	0.00107	0.0159	0.07024	0	0	0	0.02539	0.01279	0.00445	0	0.0183	0.04189	0	0.12415	0.04062	0.06171	0.00258	0	0	0	0	0	0	0.04712	0.02291	0.01212	0.00757	0.02375	0.00308	0.00055	0.05108	0.21901	0.02734	0.01651	0.01962
GGB28787_SGB41440	0	0.00106	0	0.00055	0	0.00431	0.0001	0	0.08826	0.00222	0	0.03311	0	0	0.00051	0	0.01447	0	0	0.0049	0	0.04942	0.09578	0.01059	0.03972	0.02844	0.01208	0.00469	0.00901	0.01718	0.01443	0.05951	0.00965	0	0.09653	0
GGB29004_SGB41721	0	0.00103	0.57655	0	0.04978	0.78498	0	0.89752	0.83659	0.00415	0.14238	0.71476	0	0	0	1.08349	0	0.62026	0.38566	0	1.95116	0.76813	2.41291	0.59809	0	1.81476	0.52034	1.37739	0.00068	0.05198	0.27053	0.58127	1.07482	0.07435	1.01767	0.46844
GGB47462_SGB65425	0	0.00099	0	0.00421	0.00145	0.00628	0.01154	0	0.00437	0.00213	0.00344	0.00276	0.00936	0	0.0071	0.001	0.01733	0	0.00486	0.02188	0.00682	0.00578	0.00383	0.01552	0.00402	0	0.00998	0.0242	0.0076	0.02976	0.00639	0.01168	0.02096	0.01063	0.01152	0.00353
GGB28401_SGB40983	0	0.00092	0.12642	0.17943	0	0	0	0.00454	0	0.0657	0	0	0	0	0	0	0	0	0.29263	0.10457	0.07475	0.06239	0.05566	0.29874	0	0	0	0.05082	0	0	0	0	0.09521	0.08305	0	0
GGB31828_SGB102411	0	0.00064	0	0	0	0.0018	0	0.00136	0	0	0	0.0034	0	0	0	0	0	0	0	0.00302	0	0.00445	0	0.00462	0.0076	0.00126	0.0111	0.01214	0.00068	0.00662	0.00761	0.00759	0	0	0.0049	0.00878
Mammaliicoccus_lentus	0	0.00061	0	0	0	0	0	0	0	0	0	0	0	0	0	0	0	0	0	0.01349	0	0	0	0	0	0	0	0	0	0	0	0	0	0	0	0
GGB20149_SGB29430	0	0.00057	0	0	5e-05	0.0082	0.01304	0.00205	0.00475	0.01198	0	0.04204	0	0	0.00385	0	0.1994	0	0	0.05999	0	0	0.011	0	0	0.11951	0.04286	0.23089	0.18946	0.00055	0	0.07495	0.04363	0.11521	0.06551	0.02183
GGB70394_SGB94816	0	0.00043	0.00392	0.00484	0.0008	0	0.0087	0.00303	0.00029	0.0003	0.00282	0.00667	0.0045	0	0.01096	0.02684	0.00647	0	0	0.00015	0	0	0	0	0.00184	0.00299	0	0.0002	0	0	0.00321	0.03827	0.00681	0.00763	0	0.00642
Acetatifactor_SGB41546	0	0.00041	0	0	0.00713	0.01817	0.0106	0.00208	0	0.00382	0.00122	0.00708	0	0	0.00942	0	0.02464	0.00504	0.00773	0.02757	0.04488	0.01278	0.04507	0.02655	0.05929	0.03097	0.04995	0.06539	0.0454	0.01848	0.00998	0.0092	0.01756	0.01183	0.02581	0.00335
GGB30311_SGB43288	0	0.0004	0.00029	0.00094	0.00023	0.00853	0.00826	0.00226	0.00875	0	0.00023	0.00968	0.00493	0	0.02058	0.01939	0.06279	0	0	0.00012	0	0.00351	0.00859	0.00058	0.02575	0	0.00179	0.00282	0	0	7e-05	0	0	0.00617	0	0
GGB42579_SGB59774	0	0.00025	0.00054	0	0	0.00384	0.00034	0	0	0.0003	0	0.00887	0	0	0.00262	0.00794	0.002	0	0	0.00034	0	0	0	0	0.00446	0.00195	0.00589	0.01673	0.00025	3e-05	3e-05	0	0	0	0	0.00399
Staphylococcus_nepalensis	0	0.00016	0	0	0	0	0	0	0	0	0.00545	0.01508	0	0	0	0	0	0	0	0.01178	0	0	0	0	0	0	0	0	0	0.02401	0	0	0	0	0	0
GGB30461_SGB43531	0	3e-05	0.01017	0.08875	0.01474	0.00496	0.00045	0.00179	0.00208	0	0.00769	0	0.00473	0	0.00651	0.07247	0.0081	0	0	0.00119	0	0	0	0	0.06103	0.00674	0.01989	0.00232	0.00578	0.01509	0.00088	0.00472	0	0.01307	0	0.0001
Lachnospiraceae_unclassified_SGB36958	0	0	0.06812	0	0	0	0	0	0	0	0	0	0	0	0	0	0	0	0	0.04674	0	0	0	0	0	0	0	0	0	0	0	0	0	0	0	0
GGB28793_SGB41446	0	0	0.0104	0.01387	0	0.01215	0.01894	0.03878	0	0.01062	0.03181	0.00457	0.00382	0	0	0.07346	0.18353	0	0.01402	0.00641	0.17575	0.05919	0	0.01187	0.00343	0.00093	0.00665	0.04125	0.004	0.00324	0	0	0.14738	0.00377	0.04643	0.01021
bacterium_1xD8_6	0	0	0.007	0	0.09379	0.81225	0.41559	0.24801	0	0.00417	0.01138	0.31314	0.0186	0	0.01469	0.01264	0.01716	0	0.06441	0	0.63761	0.04365	0	0.02968	0.03313	0.18598	1.15448	0.06184	0.01221	0.00478	0.20978	0.49249	0.02301	0.01959	0.02605	0.00278
GGB28682_SGB41310	0	0	0.00673	0	0.77558	0.42986	0	0	0.31029	0.96852	0	0.23665	0	0.00012	0	0.33404	1.38212	0	0	0	0	0	0	0	0	0	0.21461	0	1.54951	0.45597	0	0.52117	0	0.9388	0.49525	0.17761
GGB81415_SGB59846	0	0	0.00126	0.03059	0	0.02121	0.03038	0.04171	0.15649	0.01048	0.10475	0.0558	0.05615	0	0.031	0.04079	0.10727	0.00467	0	9e-05	0	0	0	0	0.02345	0.02402	0	0.01467	0.0236	0.05729	0.01127	0	0.00235	0.01739	0.06113	0.01417
GGB3171_SGB4185	0	0	0	0.19893	0	0	0	0	0.00226	0	0	0	0	0	0	0.06141	0	0	0	0	0.14316	0.47259	0	0	0	0	0.03919	0.22433	0	0	0	0.12148	0	0.19039	0	0
GGB28402_SGB40984	0	0	0	0.1121	0	0	0	0	0	0.01255	0	0	0	0	0	0.18177	0	0	0	0	0.2183	0.0308	0	0	0	0	0.25006	0	0	0	0	0.00082	0	0	0	0
Romboutsia_ilealis	0	0	0	0.05358	0	0	0.06862	0	0.00196	0.15762	0	0	0.29728	0.5707	0.07203	0.20927	0	0.00019	0	0	0	0.01617	0	0	0.02671	0.02298	0.00906	0.0017	0	0	0.55034	0.05416	0.00325	0.45947	0	0
GGB28933_SGB41634	0	0	0	0.007	0	0.00176	0.00157	0.0014	0	0	0	0	0.00038	0	0.01342	0.00097	0.0006	0	0	0	0	0.0017	0	0	0.01027	0.00051	0	0	0	0	0	0	0.00398	0.00066	0.00011	0.00232
bacterium_1xD42_87	0	0	0	0.00572	0	0	0	0	0	0.00095	0	0	0	0	0	0	0	0	0	0	0.0255	0	0	0	0	0	0.0262	0	0	0	0.00167	0.00492	0	0.02263	0	0
GGB28911_SGB41605	0	0	0	0.00306	0	0.00351	0.03127	0.00175	0	0	0	0	0	0	0.00185	0	0.00017	6e-05	0.01712	0.04222	0	0.12405	0	0.0714	0.02853	0.0052	0.06301	0.00452	0.01372	0.04055	0.02979	0.00543	0.00235	0	0	0.03446
GGB28926_SGB41624	0	0	0	0.00051	0.00026	0.00234	0.00212	0.00119	0	0.00263	0.00957	0.00226	0.00277	0	0.00198	0	0.00809	0	0.00013	0.00376	0.01345	0.00337	0.00204	0.00166	0.00715	0.00612	0.00368	0.01084	0.01214	0.00014	0.00061	0.01373	0.03579	0.0041	0.00385	0
Lachnospiraceae_unclassified_SGB102286	0	0	0	0	0.01315	7e-05	0	0.00016	0	0	0.00146	0	0.00114	0	0.00297	0	0.00746	0	0	0	0	0	0	0	0.00033	0	0	0	0.0075	0	0	0	0.00275	0	0.00147	0.00016
GGB75975_SGB102453	0	0	0	0	0.00969	0	0.00083	0	0	0.01518	0	0.04405	0	0	0.00413	0	0.00161	0	0.00572	0.00128	0.01641	0.00461	0	0	0	0	0.02158	0.00735	0.00154	0.00668	0	0.04516	0	0.03166	0	0.01123
Sporofaciens_musculi	0	0	0	0	0.00672	0.00696	0.00378	0	0.0039	0	0	0	0.00099	0	0	0.00202	0	0	0.0068	0.00983	0.00085	0.00529	0	0.02476	0.01341	0.01149	0	0.02726	0.01392	0.00923	0.009	0	0.00872	0.00469	0.00566	0.00534
GGB42598_SGB59794	0	0	0	0	0.00146	0	0	0	0.12925	0.00546	0	0.03097	0	0	0	0.02327	0.00313	0	0	0	0	0	0	0	0.01724	0	0	0.04127	0	0	0	0.97757	0	0	0	0
Oscillospiraceae_unclassified_SGB94989	0	0	0	0	0.00095	0.00075	0	0	0	0	0	0	0	0	0	0	0.00589	0	0	0	0	0	0	0	0.00114	0.0111	0	0	0	0	0	0	0.0032	0	0	0
GGB28792_SGB41445	0	0	0	0	0.0004	0.00471	0	0	0	0	0	0	0	0	0	0	0	0	0	0.01381	0	0	0.13642	0.01269	0.04904	0.06012	0.00568	0	0.00442	0.00995	0.00589	0.015	0.00064	0	0	0
GGB30454_SGB43516	0	0	0	0	0	0.00601	0	0	0	0	0	0	0	0	0.00049	0.00074	0	0	0	0.0066	0	0	0	0	0.00223	0.0009	0.00498	0	0.01689	0.00175	0	0	0	0	0.00683	0
GGB28879_SGB41559	0	0	0	0	0	0.0024	0.0313	0	0	0.00741	0	0.0413	0	0	0.00388	0	0.02432	0	0.00223	0.00264	0.17066	0.05492	0.16834	0.02669	0.02956	0.04274	0.00566	0.03693	0.01419	0.00412	0.00328	0.13555	0.02871	0	0.01085	0.00273
GGB28933_SGB102250	0	0	0	0	0	0.00018	0	0	0	0	0	0	0	0	0	0.00018	9e-05	0	0	0	0	0	0	0	0	0	0	0	0	0	0	0	0	0	0	0
GGB28790_SGB59770	0	0	0	0	0	0	0.55932	0	0	0	0	0	0	0	0	0	0	0	0	0	3e-05	0	0	0	0.73196	0	0	0	0	0	0.01828	0	0	0	0	0
GGB28858_SGB59786	0	0	0	0	0	0	0.11136	0	0	0	0	0	0.01488	0	0	0	0	0	0	0	0	0	0	0	0.86719	0	0	0	0	0	0.72801	1.04538	0	0	0	0
GGB28781_SGB41434	0	0	0	0	0	0	0.0299	0	0	0	0	0	0.05266	0	0	0	0	0	0	0	0	0	0	0	0.0392	0	0	0	0	0	0.02344	0	0	0	0	0
GGB30461_SGB43527	0	0	0	0	0	0	0.00255	0	0	0.00113	0	0	0	0	0.02309	0	0.03611	0	6e-05	0.00049	0.03224	0.00502	0.01906	0	0.00482	0.0091	0.00441	0.01881	0	0	0	0.00471	0	0.002	0.00278	0
GGB28887_SGB41568	0	0	0	0	0	0	0.00062	0.0013	0.00247	0	0	0	0.01144	0	0.02828	0	0.07482	0	0	0.00189	0.00591	0.00298	0.00409	0	0.04022	0.11974	0	0	0	0	0.01487	0.00065	0.02386	0.00078	0.00348	0
GGB25041_SGB36960	0	0	0	0	0	0	0	0.5348	0.74285	0	0	0	0	0	0.01639	0	1.35596	0.06686	0	0	0	0	0	0	0	0	0.01143	0	0	0	0	0.4897	0	0	0.01365	0.35565
GGB28383_SGB40963	0	0	0	0	0	0	0	0.01521	0.00153	0	0	0	0	0	0.0149	0	0	0	0	0.02687	0.26653	0.15333	0	0	0	0.03822	0.08888	0	0	0	0	0.00947	0.05543	0	0	0
GGB28981_SGB41693	0	0	0	0	0	0	0	0	0.00274	0	0	0	0	0	0	0	0	0	0	0	0	0	0	0	0	0	0.0097	0	0	0	0	0.00466	0	0	0	0
GGB70448_SGB94871	0	0	0	0	0	0	0	0	0.00055	0	0	0	0	0	0	0	0	0	0	0	0	0	0	0	0.25141	0	0	0	0	0	0.13038	0.00083	0	0	0	0
GGB29683_SGB42492	0	0	0	0	0	0	0	0	0	0	0.04434	0	0	0	0	0	0.09111	0.13656	0.29	0.30965	0.19961	0.66843	0.3452	0.11094	0.08749	0.38562	0.45366	0.8748	0.32767	0.06803	0.36561	0.20411	0.51263	0.31092	0.33419	0.57862
GGB28418_SGB41001	0	0	0	0	0	0	0	0	0	0	0	0.00147	5e-05	0	0	0	0	0.00475	0	0	0.00311	0	0	0.02651	0.00257	0	0	0	0.02179	0.01044	0	0	0	0	0.00054	0
GGB29468_SGB42247	0	0	0	0	0	0	0	0	0	0	0	0	8.6443	0	0	0	0	0	0	0	0	0	0	0	0	0	0	0	0	0	10.2177	0	0	0	0	0
Anaerotruncus_colihominis	0	0	0	0	0	0	0	0	0	0	0	0	0	0.01149	0	0.00313	0	0	0	0	0.00159	0	0	0	0	0	0	0	0	0	0	0	0	0	0	0
Thermoactinomyces_vulgaris	0	0	0	0	0	0	0	0	0	0	0	0	0	0.00167	0	0	0	0	0	8e-05	0	0	0	0	0	0	0	0	0	0	0	0	0	0	0	0
Jeotgalicoccus_halotolerans	0	0	0	0	0	0	0	0	0	0	0	0	0	0.00153	0.06338	0	0	0	0	0.01234	0	0	0	0	0	0	0	0	0	0	0	0	0.00537	0	0	0
Ruoffia_tabacinasalis	0	0	0	0	0	0	0	0	0	0	0	0	0	0	0.01517	0	0	0	0	0.00164	0	0	0	0	0	0	0	0	0	0	0	0	0.00011	0	0	0
Corynebacterium_stationis	0	0	0	0	0	0	0	0	0	0	0	0	0	0	0.00325	0	0	0	0	0.00041	0	0	0	0	0	0	0	0	0	0	0	0	0	0	0	0
GGB28382_SGB40962	0	0	0	0	0	0	0	0	0	0	0	0	0	0	0	0.01449	0	0	0	0	0.01898	0.00145	0	0	0	0	0.21525	0	0	0	0.03983	0.10274	0	0.05293	0	0
bacterium_1XD21_70	0	0	0	0	0	0	0	0	0	0	0	0	0	0	0	0.00056	0	0	0	0	0	0	0	0	0	0.00027	0	0	0.00016	0	0	0	0.00055	0	0	0
GGB28964_SGB94886	0	0	0	0	0	0	0	0	0	0	0	0	0	0	0	0	4e-05	0	0	0	0	0	0	0	0	0	0	0	0	0	0	0	0	0	0	0
GGB28860_SGB41529	0	0	0	0	0	0	0	0	0	0	0	0	0	0	0	0	0	0	0.01663	0.01213	0	0	0.00236	0.07034	0	0	0	0	0	0.00018	0	0	0	0	0	0
GGB28851_SGB41518	0	0	0	0	0	0	0	0	0	0	0	0	0	0	0	0	0	0	0.00315	0	0.00742	0.00221	0.03311	0.00414	0	0	0	0	0	0	0	0.00236	0	0	0	0
Lactobacillus_johnsonii	0	0	0	0	0	0	0	0	0	0	0	0	0	0	0	0	0	0	0.00049	0	0	0	0	0	0	0	0	0	0	0	0	0	0	0	0	0
GGB28396_SGB40977	0	0	0	0	0	0	0	0	0	0	0	0	0	0	0	0	0	0	0	0.0104	0	0	0	0	0	0	0	0	0	0	0	0	0	0	0	0
Lachnospiraceae_unclassified_SGB41414	0	0	0	0	0	0	0	0	0	0	0	0	0	0	0	0	0	0	0	0.0087	0.01164	0	0	0.0162	0.01098	0.01251	0.00091	0	0	0.00386	0	0.00845	0	0.01058	0.00183	0.00252
GGB28859_SGB41528	0	0	0	0	0	0	0	0	0	0	0	0	0	0	0	0	0	0	0	0.0062	0	0	0	0.00227	0	0	0	0	0	0	0	0	0	0	0	0
GGB75095_SGB41525	0	0	0	0	0	0	0	0	0	0	0	0	0	0	0	0	0	0	0	0.00504	0.01461	0.00511	0.01384	0.00021	0	0	0	0	0	0	0	0	0	0	0	0
GGB31763_SGB102430	0	0	0	0	0	0	0	0	0	0	0	0	0	0	0	0	0	0	0	0	0	0.00311	0	0	0	0	0	0	0	0	0	0	0	0	0	0
GGB28868_SGB41542	0	0	0	0	0	0	0	0	0	0	0	0	0	0	0	0	0	0	0	0	0	0.00089	0	0	0	0	0	0	0	0	0	0	0	0	0	0
GGB28875_SGB41555	0	0	0	0	0	0	0	0	0	0	0	0	0	0	0	0	0	0	0	0	0	0	0.00317	0	5e-05	0	0	0	0	0	0	0	0	0.00557	0	0
Lachnospiraceae_unclassified_SGB59788	0	0	0	0	0	0	0	0	0	0	0	0	0	0	0	0	0	0	0	0	0	0	0	0	0.00029	0	0	0	0	0	0	0	0	0	0	0
GGB25107_SGB41514	0	0	0	0	0	0	0	0	0	0	0	0	0	0	0	0	0	0	0	0	0	0	0	0	0	0	0.00821	0	0	0	0	0.30163	0	0	0	0
GGB28897_SGB41579	0	0	0	0	0	0	0	0	0	0	0	0	0	0	0	0	0	0	0	0	0	0	0	0	0	0	0.00625	0	0	0	0	0.00062	0	0	0	0
GGB28431_SGB41014	0	0	0	0	0	0	0	0	0	0	0	0	0	0	0	0	0	0	0	0	0	0	0	0	0	0	0.00511	0	0	0	0	0	0	0	0	0
GGB31440_SGB94819	0	0	0	0	0	0	0	0	0	0	0	0	0	0	0	0	0	0	0	0	0	0	0	0	0	0	0	0	0	0	0.01155	0	0	0	0	0
