# Supplementary material for: Characterization of gut microbiota dynamics in an Alzheimer’s disease mouse model through clade-specific marker-based analysis of shotgun metagenomic data
Source: Biol Direct. 2024 Oct 30;19:100. doi: 10.1186/s13062-024-00541-7 (PMC11524029; doi:10.1186/s13062-024-00541-7)
Supplement: Supplementary file 3 — Supplementary Material 3: Table 3- Table providing the Shannon and Simpson indexes calculated for each sample across each taxonomic level. [file 13062_2024_541_MOESM3_ESM.xlsx]

## Sheet: Shannon_simpson_indeces
Sample	Shannon	Simpson
10AD-12m_S12_class	0.885405	0.356655
10AD-12m_S12_family	1.92908	0.713621
10AD-12m_S12_genus	3.02177	0.908646
10AD-12m_S12_order	0.890511	0.356684
10AD-12m_S12_phylum	0.704733	0.44129
10AD-12m_S12_species	3.39223	0.942863
10AD-2m_S10_class	1.82478	0.633458
10AD-2m_S10_family	2.518	0.832257
10AD-2m_S10_genus	3.97993	0.961322
10AD-2m_S10_order	1.83157	0.633511
10AD-2m_S10_phylum	0.836562	0.519737
10AD-2m_S10_species	4.12643	0.96641
10AD-6m_S10_class	1.2216	0.42659
10AD-6m_S10_family	2.1905	0.754672
10AD-6m_S10_genus	3.81098	0.955023
10AD-6m_S10_order	1.22704	0.426651
10AD-6m_S10_phylum	0.796349	0.498878
10AD-6m_S10_species	4.00393	0.964805
10WT-12m_S6_class	1.13556	0.394884
10WT-12m_S6_family	1.97438	0.664908
10WT-12m_S6_genus	3.48598	0.930176
10WT-12m_S6_order	1.14504	0.394982
10WT-12m_S6_phylum	0.767457	0.456163
10WT-12m_S6_species	3.76129	0.95172
10WT-2m_S5_class	1.46175	0.643968
10WT-2m_S5_family	2.02289	0.767154
10WT-2m_S5_genus	3.27231	0.899697
10WT-2m_S5_order	1.4681	0.644026
10WT-2m_S5_phylum	0.802854	0.517565
10WT-2m_S5_species	3.52974	0.923051
10WT-6m_S4_class	1.41786	0.549909
10WT-6m_S4_family	2.26469	0.786173
10WT-6m_S4_genus	3.73541	0.949252
10WT-6m_S4_order	1.42557	0.550083
10WT-6m_S4_phylum	0.795543	0.512556
10WT-6m_S4_species	3.92113	0.958823
2AD-12m_S7_class	1.28636	0.464142
2AD-12m_S7_family	2.31877	0.786611
2AD-12m_S7_genus	3.7281	0.948301
2AD-12m_S7_order	1.29551	0.464229
2AD-12m_S7_phylum	0.875052	0.53089
2AD-12m_S7_species	4.02546	0.965949
2AD-2m_S6_class	1.20114	0.409412
2AD-2m_S6_family	2.03751	0.678858
2AD-2m_S6_genus	3.69347	0.942902
2AD-2m_S6_order	1.20771	0.409461
2AD-2m_S6_phylum	0.75921	0.485135
2AD-2m_S6_species	3.83221	0.948241
2AD-6m_S5_class	1.06341	0.35577
2AD-6m_S5_family	2.04123	0.692802
2AD-6m_S5_genus	3.54511	0.928805
2AD-6m_S5_order	1.07458	0.355901
2AD-6m_S5_phylum	0.779863	0.478633
2AD-6m_S5_species	3.8591	0.95437
2WT-12m_S1_class	1.01855	0.359533
2WT-12m_S1_family	2.06547	0.747837
2WT-12m_S1_genus	3.35643	0.92763
2WT-12m_S1_order	1.02631	0.359602
2WT-12m_S1_phylum	0.784268	0.512529
2WT-12m_S1_species	3.66437	0.948797
2WT-2m_S1_class	1.12541	0.455773
2WT-2m_S1_family	1.81533	0.659081
2WT-2m_S1_genus	3.32948	0.918597
2WT-2m_S1_order	1.12893	0.455791
2WT-2m_S1_phylum	0.709589	0.449301
2WT-2m_S1_species	3.55707	0.940929
2WT-6m_S11_class	2.24119	0.750448
2WT-6m_S11_family	2.38323	0.798274
2WT-6m_S11_genus	4.19232	0.965765
2WT-6m_S11_order	2.24687	0.750489
2WT-6m_S11_phylum	0.625105	0.374448
2WT-6m_S11_species	4.33936	0.97151
3WT-2m_S1_class	1.26853	0.489135
3WT-2m_S1_family	2.02032	0.722905
3WT-2m_S1_genus	3.70364	0.944007
3WT-2m_S1_order	1.28288	0.489431
3WT-2m_S1_phylum	0.816035	0.501332
3WT-2m_S1_species	3.87473	0.952859
3WT-6m_S1_class	1.75915	0.630943
3WT-6m_S1_family	2.25209	0.799802
3WT-6m_S1_genus	4.09834	0.962625
3WT-6m_S1_order	1.76677	0.631017
3WT-6m_S1_phylum	0.748664	0.460334
3WT-6m_S1_species	4.19694	0.966805
4AD-2m_S2_class	0.831917	0.28215
4AD-2m_S2_family	1.3849	0.454726
4AD-2m_S2_genus	3.2307	0.917837
4AD-2m_S2_order	0.846322	0.282394
4AD-2m_S2_phylum	0.708681	0.365209
4AD-2m_S2_species	3.47346	0.936119
4AD-6m_S7_class	1.17508	0.415292
4AD-6m_S7_family	2.07204	0.718501
4AD-6m_S7_genus	3.46421	0.918234
4AD-6m_S7_order	1.18564	0.415421
4AD-6m_S7_phylum	0.852148	0.510084
4AD-6m_S7_species	3.78099	0.944027
5AD-12m_S8_class	1.18246	0.569702
5AD-12m_S8_family	1.91353	0.752338
5AD-12m_S8_genus	2.49139	0.853364
5AD-12m_S8_order	1.18589	0.569768
5AD-12m_S8_phylum	0.600682	0.36755
5AD-12m_S8_species	2.74882	0.881864
5AD-2m_S7_class	0.923852	0.303051
5AD-2m_S7_family	1.65439	0.535537
5AD-2m_S7_genus	3.16258	0.898195
5AD-2m_S7_order	0.934448	0.303193
5AD-2m_S7_phylum	0.708517	0.386293
5AD-2m_S7_species	3.52625	0.941206
5AD-6m_S6_class	1.18445	0.454212
5AD-6m_S6_family	2.02342	0.734335
5AD-6m_S6_genus	3.32115	0.922038
5AD-6m_S6_order	1.19178	0.454269
5AD-6m_S6_phylum	0.754124	0.479058
5AD-6m_S6_species	3.61178	0.947464
5WT-12m_S2_class	1.57652	0.492166
5WT-12m_S2_family	2.49787	0.801776
5WT-12m_S2_genus	4.07578	0.960645
5WT-12m_S2_order	1.58921	0.49234
5WT-12m_S2_phylum	0.875343	0.529849
5WT-12m_S2_species	4.35271	0.973846
5WT-2m_S2_class	2.36262	0.788596
5WT-2m_S2_family	2.69021	0.869384
5WT-2m_S2_genus	4.05481	0.967793
5WT-2m_S2_order	2.36529	0.788608
5WT-2m_S2_phylum	0.779929	0.437619
5WT-2m_S2_species	4.27314	0.974193
5WT-6m_S12_class	2.2718	0.745178
5WT-6m_S12_family	2.65199	0.868544
5WT-6m_S12_genus	4.26526	0.973657
5WT-6m_S12_order	2.27606	0.745202
5WT-6m_S12_phylum	0.755019	0.430029
5WT-6m_S12_species	4.43646	0.978789
6AD-12m_S9_class	1.20035	0.394931
6AD-12m_S9_family	2.16304	0.723744
6AD-12m_S9_genus	3.62481	0.928907
6AD-12m_S9_order	1.22171	0.395299
6AD-12m_S9_phylum	0.860517	0.518663
6AD-12m_S9_species	3.89089	0.951571
6WT-12m_S4_class	1.81872	0.612997
6WT-12m_S4_family	2.48306	0.844921
6WT-12m_S4_genus	4.34006	0.976648
6WT-12m_S4_order	1.82969	0.613124
6WT-12m_S4_phylum	0.754433	0.453363
6WT-12m_S4_species	4.50897	0.979687
8AD-12m_S10_class	1.7457	0.571713
8AD-12m_S10_family	2.61798	0.842924
8AD-12m_S10_genus	4.03785	0.965044
8AD-12m_S10_order	1.75257	0.571769
8AD-12m_S10_phylum	0.871726	0.532655
8AD-12m_S10_species	4.29361	0.974928
8AD-2m_S8_class	1.5374	0.50901
8AD-2m_S8_family	2.30527	0.760625
8AD-2m_S8_genus	3.81108	0.952357
8AD-2m_S8_order	1.55464	0.509339
8AD-2m_S8_phylum	0.920314	0.548098
8AD-2m_S8_species	4.08762	0.968173
8AD-6m_S8_class	0.963587	0.351534
8AD-6m_S8_family	1.93575	0.694309
8AD-6m_S8_genus	3.18373	0.912651
8AD-6m_S8_order	0.967701	0.351553
8AD-6m_S8_phylum	0.691843	0.441755
8AD-6m_S8_species	3.49901	0.941017
8WT-12m_S3_class	1.7084	0.594736
8WT-12m_S3_family	2.58473	0.842685
8WT-12m_S3_genus	3.84281	0.954111
8WT-12m_S3_order	1.71179	0.594752
8WT-12m_S3_phylum	0.794584	0.516622
8WT-12m_S3_species	4.1026	0.96782
8WT-2m_S2_class	1.97142	0.738888
8WT-2m_S2_family	2.51276	0.861273
8WT-2m_S2_genus	3.84111	0.941928
8WT-2m_S2_order	1.97577	0.738912
8WT-2m_S2_phylum	0.722003	0.440765
8WT-2m_S2_species	4.09922	0.955231
8WT-2m_S3_class	1.50987	0.518933
8WT-2m_S3_family	2.33066	0.783088
8WT-2m_S3_genus	3.97073	0.95802
8WT-2m_S3_order	1.51477	0.518966
8WT-2m_S3_phylum	0.81959	0.52266
8WT-2m_S3_species	4.16947	0.968031
9AD-12m_S11_class	1.60673	0.540695
9AD-12m_S11_family	2.41668	0.824183
9AD-12m_S11_genus	4.14075	0.967894
9AD-12m_S11_order	1.61728	0.540826
9AD-12m_S11_phylum	0.841771	0.516139
9AD-12m_S11_species	4.33558	0.975216
9AD-2m_S9_class	1.38451	0.469729
9AD-2m_S9_family	2.14198	0.754296
9AD-2m_S9_genus	4.01886	0.967571
9AD-2m_S9_order	1.39947	0.469963
9AD-2m_S9_phylum	0.897892	0.545709
9AD-2m_S9_species	4.20359	0.972293
9AD-6m_S9_class	1.07554	0.3958
9AD-6m_S9_family	2.07557	0.731766
9AD-6m_S9_genus	3.61865	0.951225
9AD-6m_S9_order	1.08172	0.395854
9AD-6m_S9_phylum	0.739534	0.466887
9AD-6m_S9_species	3.84021	0.96018
9WT-12m_S5_class	2.06601	0.743355
9WT-12m_S5_family	2.65963	0.882897
9WT-12m_S5_genus	4.13402	0.969243
9WT-12m_S5_order	2.07302	0.743422
9WT-12m_S5_phylum	0.747578	0.444404
9WT-12m_S5_species	4.33399	0.974479
9WT-2m_S4_class	2.00892	0.746868
9WT-2m_S4_family	2.49859	0.861539
9WT-2m_S4_genus	4.00007	0.955738
9WT-2m_S4_order	2.01483	0.746914
9WT-2m_S4_phylum	0.691482	0.419178
9WT-2m_S4_species	4.15291	0.963358
9WT-6m_S3_class	1.92288	0.687439
9WT-6m_S3_family	2.47313	0.843348
9WT-6m_S3_genus	4.14863	0.963319
9WT-6m_S3_order	1.93123	0.687524
9WT-6m_S3_phylum	0.787278	0.47648
9WT-6m_S3_species	4.24034	0.967798
