# Supplementary material for: Characterization of gut microbiota dynamics in an Alzheimer’s disease mouse model through clade-specific marker-based analysis of shotgun metagenomic data
Source: Biol Direct. 2024 Oct 30;19:100. doi: 10.1186/s13062-024-00541-7 (PMC11524029; doi:10.1186/s13062-024-00541-7)
Supplement: Supplementary file 4 — Supplementary Material 4: Table 4- Table showing the significant results from the Beta diversity Adonis test between sample groups; Wilcoxon Rank-Sum Test assessing whether there is statistically significant diversity in terms of the Shannon index across the different groups, and another Wilcoxon Rank-Sum Test that assesses whether there is statistically significant diversity in terms of the Simpson index across the different groups. [file 13062_2024_541_MOESM4_ESM.xlsx]

## Sheet: Shannon's test
Comparison_and_taxa	Wilcoxon_test
6M_AD_vs_WT_class	0.0021645
6M_AD_vs_WT_family	0.0021645
6M_AD_vs_WT_genus	0.004329
6M_AD_vs_WT_order	0.0021645
6M_AD_vs_WT_species	0.004329

## Sheet: Simpson's test
Comparison_and_taxa	Wilcoxon_test
6M_AD_vs_WT_class	0.0021645
6M_AD_vs_WT_family	0.0021645
6M_AD_vs_WT_genus	0.025974
6M_AD_vs_WT_order	0.0021645
6M_AD_vs_WT_species	0.025974

## Sheet: Beta_Diversity_Adonis_test
Comparison	F	Pr(>F)
12M_AD_vs_WT_genus	1.79226	0.025
12M_AD_vs_WT_species	1.72758	0.042
2M_AD_vs_WT_class	4.12005	0.009
2M_AD_vs_WT_genus	3.89049	0.003
2M_AD_vs_WT_order	4.18592	0.018
2M_AD_vs_WT_species	3.74533	0.003
6M_AD_vs_WT_class	7.72228	0.008
6M_AD_vs_WT_family	10.3753	0.004
6M_AD_vs_WT_genus	5.07804	0.002
6M_AD_vs_WT_order	7.79322	0.002
6M_AD_vs_WT_phylum	38.6393	0.003
6M_AD_vs_WT_species	5.04662	0.003
AD_2M_vs_12M_genus	1.70808	0.046
AD_2M_vs_12M_species	1.88735	0.018
AD_2M_vs_6M_class	2.33896	0.037
AD_2M_vs_6M_family	2.65652	0.032
AD_2M_vs_6M_genus	2.42378	0.008
AD_2M_vs_6M_order	2.28748	0.027
AD_2M_vs_6M_species	2.49634	0.008
AD_6M_vs_12M_family	1.98797	0.033
AD_6M_vs_12M_phylum	4.70966	0.045
