# Supplementary material for: Characterization of gut microbiota dynamics in an Alzheimer’s disease mouse model through clade-specific marker-based analysis of shotgun metagenomic data
Source: Biol Direct. 2024 Oct 30;19:100. doi: 10.1186/s13062-024-00541-7 (PMC11524029; doi:10.1186/s13062-024-00541-7)
Supplement: Supplementary file 5 — Supplementary Material 5: Table 5- Table listing the log2FC of each statistically significant taxon between sample groups, as calculated by DESeq2. [file 13062_2024_541_MOESM5_ESM.xlsx]

## Sheet: Phylum
clade_name	2M_AD_vs_WT	6M_AD_vs_WT	12M_AD_vs_WT	AD_2M_vs_6M	AD_2M_vs_12M	AD_6M_vs_12M
Bacteria_unclassified	0	-1.55631	0	0	0	0
Bacteroidota	0	1.26909	0	0	0	0

## Sheet: Class
clade_name	2M_AD_vs_WT	6M_AD_vs_WT	12M_AD_vs_WT	AD_2M_vs_6M	AD_2M_vs_12M	AD_6M_vs_12M
Bacilli	-2.01285	0	0	0	0	0
Bacteroidia	0	1.81625	0	0	0	0
Betaproteobacteria	0	2.62228	0	0	0	0
CFGB10213	4.09964	5.17041	5.48709	0	-2.68502	0
CFGB10287	0	0	-30	0	24.9319	26.9807
CFGB10299	1.82968	0	0	0	0	0
CFGB10349	-5.51876	0	0	0	0	0
CFGB10667	11.0422	0	0	0	0	0
CFGB1765	0	2.37618	0	0	0	0
CFGB2838	-1.24274	0	0	0	0	0
CFGB28682	30	0	0	0	0	0
CFGB3057	2.04776	0	0	0	0	0
CFGB43028	0	0	0	12.0339	30	0
CFGB73530	30	0	0	0	0	0
CFGB77305	-2.94382	0	0	0	0	0
CFGB77306	-2.45247	0	0	0	0	0
CFGB77359	-3.97863	0	0	0	0	0
CFGB79152	0	0	0	0	7.34904	7.67012
CFGB9388	0	0	0	0	0	2.11395
CFGB9395	-1.47625	0	0	0	0	0
CFGB9495	0	0	-10.0778	0	0	0
CFGB9508	-30	0	0	-27.563	-26.9896	0
CFGB9622	-2.13527	0	0	0	0	0
CFGB9633	0	-2.08521	0	0	0	0
CFGB9639	-2.51079	-1.8459	0	0	0	0
CFGB9656	0	-1.88918	0	0	0	0
CFGB9659	-6.23338	0	0	0	0	0
Coriobacteriia	0	1.26111	0	0	0	0

## Sheet: Order
clade_name	2M_AD_vs_WT	6M_AD_vs_WT	12M_AD_vs_WT	AD_2M_vs_6M	AD_2M_vs_12M	AD_6M_vs_12M
Bacteria_unclassified	-1.21091	0	0	0	0	0
Bacteroidales	0	1.83205	0	0	0	0
Burkholderiales	0	2.6407	0	0	0	0
Coriobacteriales	2.51394	2.37776	0	0	0	0
Lactobacillales	-2.02174	0	0	0	0	0
OFGB10213	4.06992	5.17733	5.4121	0	-2.63196	0
OFGB10287	0	0	-29.5803	0	25.8343	26.8941
OFGB10299	1.78307	0	0	0	0	0
OFGB10349	-5.55774	0	0	0	0	0
OFGB10667	10.9709	0	0	0	0	0
OFGB1765	0	2.34859	0	0	0	0
OFGB2838	-1.27363	0	0	0	0	0
OFGB28682	30	0	0	0	0	0
OFGB43028	0	0	0	11.9834	30	0
OFGB73530	30	0	0	0	0	0
OFGB77305	-2.93584	0	0	0	0	0
OFGB77306	-2.49192	0	0	0	0	0
OFGB77359	-3.99482	0	0	0	0	0
OFGB79152	0	0	0	0	7.44559	7.53563
OFGB9318	-1.13067	0	0	0	0	0
OFGB9388	0	0	0	0	0	2.11341
OFGB9395	-1.50625	0	0	0	0	0
OFGB9495	0	0	-10.1238	0	0	0
OFGB9508	-30	0	0	-27.5739	-27.8327	0
OFGB9622	-2.13263	0	0	0	0	0
OFGB9633	0	-2.06636	0	0	0	0
OFGB9639	-2.52712	-1.81546	0	0	0	0
OFGB9656	0	-1.87968	0	0	0	0
OFGB9659	-6.25719	0	0	0	0	0

## Sheet: Family
clade_name	2M_AD_vs_WT	6M_AD_vs_WT	12M_AD_vs_WT	AD_2M_vs_6M	AD_2M_vs_12M	AD_6M_vs_12M
Atopobiaceae	3.70546	4.9653	0	0	0	0
Bacteria_unclassified	0	-1.05941	0	0	0	0
Bacteroidaceae	0	2.66716	5.27851	0	-3.43766	0
Bacteroidales_unclassified	0	2.19864	0	0	0	0
Clostridiaceae	0	0	0	0	-1.928	0
Erysipelotrichaceae	0	4.60336	0	0	-3.1327	0
Eubacteriaceae	-1.93401	-1.73493	0	0	0	0
Eubacteriales_unclassified	2.32023	2.01897	0	0	0	0
FGB10213	3.86318	4.86935	5.14559	0	-2.41996	0
FGB10287	0	0	-30	0	25.7521	26.7756
FGB10299	1.70841	0	0	0	0	0
FGB10349	-6.01427	0	0	0	0	0
FGB10667	11.0469	0	0	0	0	0
FGB1765	0	2.1646	0	0	0	0
FGB2838	-1.32122	0	0	0	0	0
FGB28682	30	0	0	0	0	0
FGB43028	0	0	0	12.0632	30	0
FGB73530	30	0	0	0	0	0
FGB77305	-3.21785	0	0	0	0	0
FGB77306	-2.6814	0	0	0	0	0
FGB77359	-4.27587	0	0	0	0	0
FGB79152	0	0	0	0	7.08689	0
FGB9395	-1.64516	0	0	0	0	0
FGB9495	0	0	-10.2119	0	0	0
FGB9508	-30	0	0	-27.5526	-28.0094	0
FGB9622	-2.46658	-1.52396	0	0	0	0
FGB9633	0	-2.36699	0	0	0	0
FGB9639	0	-2.10055	0	0	0	0
FGB9656	0	-2.16366	0	0	0	0
FGB9659	-6.62586	0	0	0	0	0
Lactobacillaceae	-2.04261	0	0	0	0	0
Muribaculaceae	0	1.63159	0	0	0	0
Prevotellaceae	0	3.05783	0	-1.8749	0	0
Pumilibacteraceae	-1.81944	-2.23084	0	0	0	0
Rikenellaceae	-1.61067	0	0	-1.18211	0	0
Sutterellaceae	0	0	4.15082	0	0	0

## Sheet: Genus
clade_name	2M_AD_vs_WT	6M_AD_vs_WT	12M_AD_vs_WT	AD_2M_vs_6M	AD_2M_vs_12M	AD_6M_vs_12M
Acetatifactor	-3.08205	-2.77441	0	0	0	0
Bacteroidales_unclassified	0	2.42255	0	0	0	0
Bacteroides	0	2.91468	5.60721	0	-3.4402	0
Candidatus_Arthromitus	-4.11636	0	0	0	0	0
Clostridiaceae_unclassified	0	-1.40891	0	0	0	0
Clostridium	0	4.11799	3.27459	0	0	0
Duncaniella	0	1.6673	0	0	0	0
Erysipelatoclostridium	0	0	7.40268	0	0	0
Eubacteriales_unclassified	20.4099	20.4119	30	0	0	0
GGB14001	1.81501	1.98547	0	0	0	0
GGB24146	0	1.98684	0	0	0	0
GGB24148	0	2.03518	0	0	0	0
GGB25041	0	8.20983	0	-30	-30	0
GGB25052	-2.33738	0	0	0	0	0
GGB27782	0	2.47949	0	0	0	0
GGB27792	-1.62163	0	0	-1.69624	0	0
GGB27849	2.23419	2.50016	0	0	0	0
GGB27866	0	0	0	0	2.06166	2.23584
GGB27876	0	0	0	0	0	1.93642
GGB27885	0	3.05297	3.1219	0	0	0
GGB27892	0	2.0506	0	0	2.19582	0
GGB27893	0	2.44348	0	0	0	0
GGB28248	-1.61333	0	0	0	0	0
GGB28356	0	0	-9.82223	0	0	0
GGB28382	-27.1769	0	0	0	0	0
GGB28383	-30	0	0	-27.7471	0	0
GGB28401	0	0	-30	0	30	0
GGB28404	-2.72468	0	0	0	0	0
GGB28428	-1.94493	0	0	0	0	0
GGB28682	30	0	0	0	0	0
GGB28784	0	-30	0	26.8343	0	0
GGB28785	-2.68446	0	0	0	0	0
GGB28792	0	-15.1687	-28.3217	24.8736	25.4094	0
GGB28805	30	0	0	0	0	0
GGB28825	30	0	0	0	0	0
GGB28845	30	0	0	0	0	0
GGB28851	-14.9925	0	0	0	0	0
GGB28854	5.16004	0	0	0	0	0
GGB28859	-26.5925	0	0	0	0	0
GGB28860	-30	0	0	0	0	0
GGB28873	-6.00849	0	0	0	0	0
GGB28879	-7.46156	0	0	0	0	0
GGB28885	8.50855	0	0	0	0	0
GGB28887	-12.9427	0	0	-26.619	-30	0
GGB28893	-2.19201	0	0	0	0	0
GGB28894	0	0	-4.18281	0	0	0
GGB28904	-1.45676	0	0	0	0	0
GGB28927	-3.62902	0	0	0	0	0
GGB28934	-2.06634	-1.78552	0	0	0	0
GGB28946	0	0	-12.1412	0	24.1107	0
GGB28954	0	0	0	-1.31266	-2.42605	0
GGB28956	0	0	0	-1.88528	0	0
GGB28962	0	-4.02487	0	0	0	0
GGB28996	0	-1.88072	0	0	0	0
GGB29003	-5.96145	0	0	0	0	0
GGB29006	0	13.3776	0	0	0	0
GGB29683	-19.3992	0	0	0	-30	0
GGB30290	10.0834	0	0	0	0	0
GGB30303	-3.02079	0	0	0	0	0
GGB30414	0	-1.40371	0	0	0	0
GGB30453	-2.21869	0	0	0	0	0
GGB30454	1.55959	0	0	0	0	0
GGB31179	4.37267	5.18959	5.64948	0	0	0
GGB31184	0	4.83444	0	0	0	0
GGB31383	0	0	-30	0	24.9256	26.5147
GGB31439	1.73891	0	0	0	0	0
GGB31440	0	0	0	0	7.26887	0
GGB31828	0	0	-13.0408	0	24.0718	24.9494
GGB31835	12.3306	0	0	0	0	0
GGB31838	0	0	-27.2595	0	30	29.8155
GGB31841	19.0116	13.603	0	0	0	0
GGB31853	-5.30629	0	0	0	0	0
GGB32371	11.5626	0	0	0	0	0
GGB42327	1.37416	0	0	0	0	0
GGB42586	0	0	-5.73415	0	5.61425	5.60058
GGB47127	0	1.66357	0	0	0	0
GGB68806	-4.57723	-3.76368	-6.60092	0	0	0
GGB70489	0	0	0	11.9589	30	0
GGB75095	-14.2224	0	0	0	0	0
GGB75109	0	0	-2.11965	0	0	0
GGB81415	9.28105	0	0	0	0	0
Granulimonas	4.44576	5.19515	0	0	0	0
Jeotgalicoccus	0	0	0	0	-29.2283	-28.3988
Ligilactobacillus	0	0	4.92499	0	-4.19419	0
Limosilactobacillus	0	0	0	-1.62708	0	0
Muribaculaceae_unclassified	0	1.66427	0	0	0	0
Muribaculum	2.6856	3.04276	0	0	0	0
Neglectibacter	-5.78786	0	0	0	0	0
Odoribacter	0	1.5448	0	0	0	0
Paramuribaculum	0	1.64341	0	0	0	0
Parvibacter	1.76423	1.66652	0	0	0	0
Prevotella	1.39717	3.36896	0	-1.89969	0	0
Pumilibacter	0	-3.9041	0	0	0	0
Staphylococcus	0	0	0	0	0	27.794
Turicibacter	2.31059	0	0	0	0	0
Turicimonas	0	0	4.04642	0	0	0

## Sheet: Species
clade_name	2M_AD_vs_WT	6M_AD_vs_WT	12M_AD_vs_WT	AD_2M_vs_6M	AD_2M_vs_12M	AD_6M_vs_12M
Acetatifactor_SGB41549	-6.84042	0	-30	0	25.1895	25.5069
Adlercreutzia_sp_DSM_108611	1.71454	1.71905	0	0	0	0
Bacteria_unclassified_SGB102200	0	0	2.4036	0	0	0
Bacteroidales_bacterium	0	2.56384	0	0	0	0
Bacteroides_acidifaciens	0	3.00029	5.67849	0	-3.47634	0
Candidatus_Arthromitus_sp_SFB_mouse	-4.148	0	0	0	0	0
Clostridiaceae_bacterium	-2.70462	0	0	0	0	0
Clostridiales_bacterium	20.3504	20.5458	30	0	0	0
Clostridium_SGB65123	0	4.28486	3.25518	0	0	0
Clostridium_cocleatum	0	0	7.47249	0	0	0
Duncaniella_dubosii	0	1.76211	0	0	0	0
Duncaniella_freteri	0	1.61781	0	0	0	0
GGB14001_SGB21428	0	2.14663	0	0	0	0
GGB24146_SGB35950	0	2.11528	0	0	0	0
GGB24148_SGB35952	0	2.1724	0	0	0	0
GGB25041_SGB36960	0	8.3059	0	-30	-30	0
GGB25052_SGB36974	-2.42091	0	0	0	0	0
GGB27782_SGB40196	0	2.62127	0	0	0	0
GGB27792_SGB40208	-1.68821	0	0	-1.67888	0	0
GGB27849_SGB40283	2.16179	2.65715	0	0	0	0
GGB27866_SGB40300	0	0	0	0	2.16973	2.28043
GGB27876_SGB40310	0	0	0	0	0	1.91637
GGB27885_SGB40319	0	3.14391	3.18156	0	0	0
GGB27892_SGB40326	0	2.19215	0	0	0	0
GGB27893_SGB40327	0	2.57031	0	0	0	0
GGB28248_SGB40791	-1.69956	0	0	0	0	0
GGB28356_SGB40934	0	0	-9.7701	0	0	0
GGB28382_SGB40962	-27.2584	0	0	0	0	0
GGB28383_SGB40963	-30	0	0	-27.6732	0	0
GGB28401_SGB40983	0	0	-30	0	30	0
GGB28404_SGB40986	-2.91228	0	0	0	0	0
GGB28418_SGB41000	0	0	0	30	0	0
GGB28428_SGB41011	-2.02936	0	0	0	0	0
GGB28682_SGB41310	30	0	0	0	0	0
GGB28784_SGB41437	0	-30	0	26.8071	0	-25.5485
GGB28785_SGB41438	-2.67501	0	0	0	0	0
GGB28792_SGB41445	0	-14.9992	-28.3537	24.8892	0	0
GGB28805_SGB41459	30	0	0	0	0	0
GGB28825_SGB41481	30	0	0	0	0	0
GGB28845_SGB41512	30	0	0	0	0	0
GGB28851_SGB41518	-15.0336	0	0	0	0	0
GGB28854_SGB41523	5.05405	0	0	0	0	0
GGB28859_SGB41528	-27.6808	0	0	0	0	0
GGB28860_SGB41529	-30	0	0	0	0	0
GGB28873_SGB41553	-5.96816	0	0	0	0	0
GGB28879_SGB41559	-7.65482	0	0	0	0	0
GGB28885_SGB41566	8.34911	0	0	0	0	0
GGB28887_SGB41568	-12.9699	0	0	-27.1716	-30	0
GGB28893_SGB41574	-2.25361	0	0	0	0	0
GGB28894_SGB41575	0	0	-4.20142	0	0	0
GGB28904_SGB41597	-2.40593	0	0	0	0	0
GGB28927_SGB41625	-3.67351	0	0	0	0	0
GGB28946_SGB41652	0	0	-12.1945	0	24.8799	0
GGB28954_SGB41662	0	0	0	-1.31282	0	0
GGB28956_SGB41665	0	0	0	-1.92348	0	0
GGB28962_SGB41671	0	-3.95441	0	0	0	0
GGB28996_SGB41712	0	-1.76765	0	0	0	0
GGB29003_SGB41719	-6.04004	0	0	0	0	0
GGB29006_SGB41724	0	13.4693	0	0	0	0
GGB29683_SGB42492	-19.4894	0	0	0	-30	0
GGB30290_SGB43252	10.085	0	0	0	0	0
GGB30303_SGB43268	-3.02849	0	0	0	0	0
GGB30453_SGB43513	-2.24674	0	0	0	0	0
GGB30454_SGB100837	-2.66204	0	0	0	0	0
GGB30454_SGB43514	2.92384	0	0	0	0	0
GGB30454_SGB43516	0	-12.9921	0	0	0	-23.2048
GGB30461_SGB43527	-14.4868	0	0	-26.3555	-29.3546	0
GGB31179_SGB44472	4.29748	5.41534	5.75312	0	0	0
GGB31184_SGB44478	0	4.99233	0	0	0	0
GGB31383_SGB44711	0	0	-30	0	24.5039	27.02
GGB31439_SGB44769	1.70355	0	0	0	0	0
GGB31440_SGB44770	0	0	0	0	7.48814	0
GGB31828_SGB102411	0	0	-13.1134	0	24.1804	25.1365
GGB31835_SGB45211	12.3129	0	0	0	0	0
GGB31838_SGB45216	0	0	-27.4273	0	30	29.998
GGB31841_SGB45219	18.9068	13.8255	0	0	0	0
GGB31853_SGB45233	-5.40862	0	0	0	0	0
GGB32371_SGB41694	11.4924	0	0	0	0	0
GGB42586_SGB59781	0	0	-5.76149	0	5.64234	5.64943
GGB68806_SGB92816	-4.64136	-3.6905	-6.73286	0	0	0
GGB70489_SGB94917	0	0	0	11.8836	30	0
GGB74395_SGB43521	-3.07918	0	0	0	0	0
GGB75095_SGB41525	-14.2456	0	0	0	0	0
GGB75109_SGB102238	0	0	-2.21582	0	0	0
GGB81415_SGB59846	9.24177	0	0	0	0	0
Granulimonas_faecalis	4.47038	5.33164	0	0	0	0
Jeotgalicoccus_halotolerans	0	0	0	0	-28.6123	-28.6651
Lachnospiraceae_unclassified_SGB41414	-29.4469	-27.6251	-28.4048	0	0	0
Lachnospiraceae_unclassified_SGB41522	5.38804	0	0	0	0	0
Lachnospiraceae_unclassified_SGB41587	30	0	0	0	0	0
Ligilactobacillus_murinus	0	0	4.96138	0	0	0
Muribaculaceae_bacterium	0	1.80933	0	0	0	0
Muribaculum_gordoncarteri	3.05452	3.3242	0	0	0	0
Muribaculum_intestinale	0	2.74914	0	0	0	0
Neglectibacter_sp_X4	-5.77811	0	0	0	0	0
Odoribacter_sp_Z80	0	1.67894	0	0	0	0
Oscillospiraceae_unclassified_SGB43505	0	-28.3977	0	25.5212	0	-24.8051
Oscillospiraceae_unclassified_SGB94989	24.1628	0	0	21.9647	0	0
Paramuribaculum_intestinale	0	1.79195	0	0	0	0
Parvibacter_caecicola	1.69174	1.81801	0	0	0	0
Prevotella_sp_MGM1	0	3.53477	0	-1.87955	0	0
Staphylococcus_nepalensis	0	0	0	0	0	27.9579
Turicibacter_sp_1E2	2.27346	0	0	0	0	0
Turicimonas_muris	0	0	4.02356	0	0	0
bacterium_0_1xD8_82	0	1.72566	0	0	0	0
bacterium_1XD21_70	0	-22.2155	0	0	0	0
bacterium_1xD42_87	0	0	-28.4876	0	0	0
